# Supplementary material for: 3-(4-Chloro­phen­yl)quinazolin-4(3H)-one
Source: Acta Crystallogr Sect E Struct Rep Online. 2011 Aug 11;67(Pt 9):o2310. doi: 10.1107/S1600536811030935 (PMC3200588; doi:10.1107/S1600536811030935)
Supplement: Supplementary file 1 [file e-67-o2310-sup1.cif]

##############################################################################
#                                                                            #
# This CIF contains the data in a paper accepted for publication in          #
# Acta Crystallographica Section E. It conforms to the requirements of       #
# Notes for Authors for Acta Crystallographica Section E, and has been       #
# peer reviewed under the auspices of the IUCr Commission on Journals.       #
#                                                                            #
# Full details of the Crystallographic Information File format               #
# are given in the paper "The Crystallographic Information File (CIF):       #
# a New Standard Archive File for Crystallography" by S. R. Hall, F. H.      #
# Allen and I. D. Brown [Acta Cryst. (1991), A47, 655-685].                  #
#                                                                            #
# The current version of the core CIF dictionary is obtainable from          #
# ftp://ftp.iucr.org/pub/cif_core.dic.                                       #
#                                                                            #
# Software is freely available for graphical display of the structure(s)     #
# in this CIF. For information consult the CIF software page                 #
# http://www.iucr.org/resources/cif/software.                                #
#                                                                            #
# This file may be used for bona fide research purposes within the           #
# scientific community so long as proper attribution is given to the journal # 
# article from which it was obtained.                                        #
#                                                                            #
##############################################################################
data_global
_audit_creation_method     SHELXL-97
_journal_date_recd_electronic     2011-07-18
_journal_date_accepted     2011-08-01
_journal_name_full     'Acta Crystallographica, Section E'
_journal_year     2011
_journal_volume     67
_journal_issue      9
_journal_page_first     o2310
_journal_page_last     o2310
_journal_paper_category     QO
_journal_coeditor_code     LX2195
_publ_contact_author_name     'D. Velmurugan'
_publ_contact_author_address
;
    Centre of Advanced Study in Crystallography and Biophysics
    University of Madras
    Guindy Campus
    Chennai 600 025
    India
;
_publ_contact_author_email     'dvelmurugan@unom.co.in'
_publ_contact_author_fax     '044 22300122'
_publ_contact_author_phone     '044 22 300 122'
_publ_section_title
;
3-(4-Chlorophenyl)quinazolin-4(3<i>H</i>)-one
;
loop_
    _publ_author_name
    _publ_author_address
    'M. Gnana Ruba Priya'
;
    Department of Chemistry
    CNK Reddy College of Pharmacy
    Sastra University
    Thanjavur 613 402
    India
;
    'T. Srinivasan'
;   Centre of Advanced Study in Crystallography and Biophysics
    University of Madras
    Guindy Campus
    Chennai 600 025
    India
;
    'K. Girija'
;
    Mother Theresa Postgraduate & Health Science
    Puducherry 605 006
    India
;
    'N. Ravi Chandran'
;
    Sastra University
    Thanjavur 613 402
    India
;
    'D. Velmurugan'
;
    Centre of Advanced Study in Crystallography and Biophysics
    University of Madras
    Guindy Campus
    Chennai 600 025
    India
;
data_I
_audit_creation_method     SHELXL-97
_chemical_name_systematic
;
3-(4-Chlorophenyl)quinazolin-4(3<i>H</i>)-one
;
_chemical_name_common     ?
_chemical_formula_moiety     'C14 H9 Cl N2 O'
_chemical_formula_sum     'C14 H9 Cl N2 O'
_chemical_formula_iupac     'C14 H9 Cl N2 O'
_chemical_formula_weight     256.68
_chemical_melting_point     ?
_symmetry_cell_setting     monoclinic
_symmetry_space_group_name_H-M     'P 21/n'
_symmetry_space_group_name_Hall     '-P 2yn'
loop_
    _symmetry_equiv_pos_as_xyz
    'x, y, z'
    '-x+1/2, y+1/2, -z+1/2'
    '-x, -y, -z'
    'x-1/2, -y-1/2, z-1/2'
_cell_length_a     16.9531(8)
_cell_length_b     3.9290(3)
_cell_length_c     17.2740(8)
_cell_angle_alpha     90.00
_cell_angle_beta     91.626(3)
_cell_angle_gamma     90.00
_cell_volume     1150.14(12)
_cell_formula_units_Z     4
_cell_measurement_reflns_used     1025
_cell_measurement_theta_min     1.66
_cell_measurement_theta_max     28.53
_cell_measurement_temperature     293(2)
_exptl_crystal_description     Block
_exptl_crystal_colour     Colourless
_exptl_crystal_size_max     0.24
_exptl_crystal_size_mid     0.22
_exptl_crystal_size_min     0.20
_exptl_crystal_density_diffrn     1.482
_exptl_crystal_density_meas     ?
_exptl_crystal_density_method     'not measured'
_exptl_crystal_F_000     528
_exptl_absorpt_coefficient_mu     0.319
_exptl_absorpt_correction_type     multi-scan
_exptl_absorpt_process_details     '(SADABS; Bruker, 2008)'
_exptl_absorpt_correction_T_min     0.926
_exptl_absorpt_correction_T_max     0.938
_exptl_special_details
;
;
_diffrn_ambient_temperature     293(2)
_diffrn_radiation_type     MoK\a
_diffrn_radiation_wavelength     0.71073
_diffrn_radiation_source     'fine-focus sealed tube'
_diffrn_radiation_monochromator     graphite
_diffrn_measurement_device_type     'Bruker SMART APEXII area-detector'
_diffrn_measurement_method     '\w and \f'
_diffrn_detector_area_resol_mean     ?
_diffrn_reflns_number     11055
_diffrn_reflns_av_R_equivalents     0.0416
_diffrn_reflns_av_sigmaI/netI     0.0391
_diffrn_reflns_theta_min     1.66
_diffrn_reflns_theta_max     28.53
_diffrn_reflns_theta_full     28.53
_diffrn_measured_fraction_theta_max     0.994
_diffrn_measured_fraction_theta_full     0.994
_diffrn_reflns_limit_h_min     -22
_diffrn_reflns_limit_h_max     21
_diffrn_reflns_limit_k_min     -5
_diffrn_reflns_limit_k_max     5
_diffrn_reflns_limit_l_min     -23
_diffrn_reflns_limit_l_max     23
_diffrn_standards_number     0
_diffrn_standards_interval_count     ?
_diffrn_standards_interval_time     ?
_diffrn_standards_decay_%     ?
_refine_special_details
;
 Refinement of F^2^ against ALL reflections.  The weighted R-factor wR and
 goodness of fit S are based on F^2^, conventional R-factors R are based
 on F, with F set to zero for negative F^2^. The threshold expression of
 F^2^ > 2sigma(F^2^) is used only for calculating R-factors(gt) etc. and is
 not relevant to the choice of reflections for refinement.  R-factors based
 on F^2^ are statistically about twice as large as those based on F, and R-
 factors based on ALL data will be even larger.
;
_reflns_number_total     2920
_reflns_number_gt     1870
_reflns_threshold_expression     I>2\s(I)
_refine_ls_structure_factor_coef     Fsqd
_refine_ls_matrix_type     full
_refine_ls_R_factor_all     0.0763
_refine_ls_R_factor_gt     0.0431
_refine_ls_wR_factor_gt     0.1113
_refine_ls_wR_factor_ref     0.1331
_refine_ls_goodness_of_fit_ref     1.009
_refine_ls_restrained_S_all     1.009
_refine_ls_number_reflns     2920
_refine_ls_number_parameters     163
_refine_ls_number_restraints     0
_refine_ls_hydrogen_treatment     constr
_refine_ls_weighting_scheme     calc
_refine_ls_weighting_details
         'calc w=1/[\s^2^(Fo^2^)+(0.0705P)^2^+0.0848P] where P=(Fo^2^+2Fc^2^)/3'
_atom_sites_solution_hydrogens     difmap
_atom_sites_solution_primary     direct
_atom_sites_solution_secondary     difmap
_refine_ls_shift/su_max     0.001
_refine_ls_shift/su_mean     0.000
_refine_diff_density_max     0.272
_refine_diff_density_min     -0.217
_refine_ls_extinction_method     none
_refine_ls_extinction_coef     ?
loop_
    _atom_type_symbol
    _atom_type_description
    _atom_type_scat_dispersion_real
    _atom_type_scat_dispersion_imag
    _atom_type_scat_source
    'C' 'C' 0.0033 0.0016
                         'International Tables Vol C Tables 4.2.6.8 and 6.1.1.4'
    'H' 'H' 0.0000 0.0000
                         'International Tables Vol C Tables 4.2.6.8 and 6.1.1.4'
    'N' 'N' 0.0061 0.0033
                         'International Tables Vol C Tables 4.2.6.8 and 6.1.1.4'
    'O' 'O' 0.0106 0.0060
                         'International Tables Vol C Tables 4.2.6.8 and 6.1.1.4'
    'Cl' 'Cl' 0.1484 0.1585
                         'International Tables Vol C Tables 4.2.6.8 and 6.1.1.4'
_computing_data_collection     'APEX2 (Bruker, 2008)'
_computing_cell_refinement     'SAINT (Bruker, 2008)'
_computing_data_reduction     'SAINT (Bruker, 2008)'
_computing_structure_solution     'SHELXS97 (Sheldrick, 2008)'
_computing_structure_refinement     'SHELXL97 (Sheldrick, 2008)'
_computing_molecular_graphics     'ORTEP-3 (Farrugia, 1997)'
_computing_publication_material
                            'SHELXL97 (Sheldrick, 2008) and PLATON (Spek, 2009)'
loop_
    _atom_site_type_symbol
    _atom_site_label
    _atom_site_fract_x
    _atom_site_fract_y
    _atom_site_fract_z
    _atom_site_U_iso_or_equiv
    _atom_site_adp_type
    _atom_site_calc_flag
    _atom_site_refinement_flags
    _atom_site_occupancy
    _atom_site_symmetry_multiplicity
    _atom_site_disorder_assembly
    _atom_site_disorder_group
    Cl Cl1 0.91232(3) 0.26102(17) 0.49055(3) 0.0650(2) Uani d . 1 2 . .
    O O1 0.61097(8) 0.3729(5) 0.25686(8) 0.0644(5) Uani d . 1 2 . .
    C C1 0.46221(11) 0.6243(6) 0.19774(10) 0.0517(5) Uani d . 1 2 . .
    H H1 0.4933 0.5149 0.1619 0.062 Uiso calc R 1 2 . .
    C C2 0.38879(13) 0.7399(6) 0.17572(11) 0.0578(5) Uani d . 1 2 . .
    H H2 0.3704 0.7118 0.1249 0.069 Uiso calc R 1 2 . .
    C C3 0.34179(12) 0.8996(6) 0.22962(12) 0.0575(5) Uani d . 1 2 . .
    H H3 0.2916 0.9752 0.2148 0.069 Uiso calc R 1 2 . .
    C C4 0.36884(11) 0.9464(6) 0.30462(11) 0.0525(5) Uani d . 1 2 . .
    H H4 0.3370 1.0538 0.3402 0.063 Uiso calc R 1 2 . .
    C C5 0.44358(10) 0.8339(5) 0.32744(9) 0.0419(4) Uani d . 1 2 . .
    C C6 0.49087(10) 0.6695(5) 0.27370(9) 0.0426(4) Uani d . 1 2 . .
    C C7 0.54095(11) 0.7942(5) 0.42122(9) 0.0445(4) Uani d . 1 2 . .
    H H7 0.5590 0.8353 0.4717 0.053 Uiso calc R 1 2 . .
    C C8 0.56863(10) 0.5452(5) 0.29697(9) 0.0448(4) Uani d . 1 2 . .
    C C9 0.67020(10) 0.5459(5) 0.40206(8) 0.0405(4) Uani d . 1 2 . .
    C C10 0.68006(10) 0.3971(5) 0.47428(9) 0.0455(4) Uani d . 1 2 . .
    H H10 0.6363 0.3521 0.5039 0.055 Uiso calc R 1 2 . .
    C C11 0.75439(11) 0.3154(5) 0.50233(10) 0.0486(5) Uani d . 1 2 . .
    H H11 0.7613 0.2197 0.5513 0.058 Uiso calc R 1 2 . .
    C C12 0.81859(10) 0.3767(5) 0.45721(10) 0.0452(4) Uani d . 1 2 . .
    C C13 0.80960(10) 0.5292(6) 0.38568(9) 0.0480(5) Uani d . 1 2 . .
    H H13 0.8535 0.5725 0.3562 0.058 Uiso calc R 1 2 . .
    C C14 0.73563(10) 0.6173(5) 0.35806(9) 0.0452(4) Uani d . 1 2 . .
    H H14 0.7293 0.7240 0.3102 0.054 Uiso calc R 1 2 . .
    N N1 0.47068(8) 0.8923(5) 0.40344(8) 0.0477(4) Uani d . 1 2 . .
    N N2 0.59244(8) 0.6340(4) 0.37290(7) 0.0407(4) Uani d . 1 2 . .
loop_
    _atom_site_aniso_label
    _atom_site_aniso_U_11
    _atom_site_aniso_U_22
    _atom_site_aniso_U_33
    _atom_site_aniso_U_12
    _atom_site_aniso_U_13
    _atom_site_aniso_U_23
    Cl1 0.0495(3) 0.0838(5) 0.0615(3) 0.0035(3) -0.0001(2) 0.0062(3)
    O1 0.0570(8) 0.0892(13) 0.0473(7) 0.0129(8) 0.0066(6) -0.0291(7)
    C1 0.0586(11) 0.0583(14) 0.0383(9) -0.0053(10) 0.0062(8) -0.0070(8)
    C2 0.0656(12) 0.0634(15) 0.0440(10) -0.0081(10) -0.0057(9) 0.0006(9)
    C3 0.0517(11) 0.0605(15) 0.0602(11) -0.0006(10) -0.0027(9) 0.0063(10)
    C4 0.0504(10) 0.0526(14) 0.0550(10) -0.0007(9) 0.0110(8) -0.0012(9)
    C5 0.0440(9) 0.0444(12) 0.0377(8) -0.0070(7) 0.0090(7) -0.0022(7)
    C6 0.0484(9) 0.0436(12) 0.0362(8) -0.0077(8) 0.0083(7) -0.0036(7)
    C7 0.0466(9) 0.0546(13) 0.0329(8) -0.0053(8) 0.0117(7) -0.0093(7)
    C8 0.0485(10) 0.0515(13) 0.0349(8) -0.0036(8) 0.0095(7) -0.0097(8)
    C9 0.0447(9) 0.0437(12) 0.0334(8) -0.0052(8) 0.0085(6) -0.0051(7)
    C10 0.0477(10) 0.0545(13) 0.0349(8) -0.0097(8) 0.0131(7) 0.0009(8)
    C11 0.0542(11) 0.0560(14) 0.0359(8) -0.0071(9) 0.0062(7) 0.0047(8)
    C12 0.0441(9) 0.0493(12) 0.0424(9) -0.0026(8) 0.0050(7) -0.0003(8)
    C13 0.0453(10) 0.0566(14) 0.0428(9) -0.0072(9) 0.0138(7) 0.0022(8)
    C14 0.0513(10) 0.0506(12) 0.0343(8) -0.0054(8) 0.0109(7) 0.0021(8)
    N1 0.0475(8) 0.0582(11) 0.0378(7) 0.0000(7) 0.0116(6) -0.0109(7)
    N2 0.0419(7) 0.0492(10) 0.0315(6) -0.0021(6) 0.0088(5) -0.0074(6)
_geom_special_details
;
 All esds (except the esd in the dihedral angle between two l.s. planes)
 are estimated using the full covariance matrix.  The cell esds are taken
 into account individually in the estimation of esds in distances, angles
 and torsion angles; correlations between esds in cell parameters are only
 used when they are defined by crystal symmetry.  An approximate (isotropic)
 treatment of cell esds is used for estimating esds involving l.s. planes.
;
loop_
    _geom_bond_atom_site_label_1
    _geom_bond_atom_site_label_2
    _geom_bond_site_symmetry_2
    _geom_bond_distance
    _geom_bond_publ_flag
    Cl1 C12 . 1.7353(18) ?
    O1 C8 . 1.217(2) ?
    C1 C2 . 1.369(3) ?
    C1 C6 . 1.397(2) ?
    C1 H1 . 0.9300 ?
    C2 C3 . 1.392(3) ?
    C2 H2 . 0.9300 ?
    C3 C4 . 1.374(3) ?
    C3 H3 . 0.9300 ?
    C4 C5 . 1.389(3) ?
    C4 H4 . 0.9300 ?
    C5 N1 . 1.398(2) ?
    C5 C6 . 1.401(2) ?
    C6 C8 . 1.452(3) ?
    C7 N1 . 1.281(2) ?
    C7 N2 . 1.377(2) ?
    C7 H7 . 0.9300 ?
    C8 N2 . 1.405(2) ?
    C9 C10 . 1.384(2) ?
    C9 C14 . 1.391(2) ?
    C9 N2 . 1.440(2) ?
    C10 C11 . 1.375(3) ?
    C10 H10 . 0.9300 ?
    C11 C12 . 1.378(2) ?
    C11 H11 . 0.9300 ?
    C12 C13 . 1.378(3) ?
    C13 C14 . 1.373(3) ?
    C13 H13 . 0.9300 ?
    C14 H14 . 0.9300 ?
loop_
    _geom_angle_atom_site_label_1
    _geom_angle_atom_site_label_2
    _geom_angle_atom_site_label_3
    _geom_angle_site_symmetry_1
    _geom_angle_site_symmetry_3
    _geom_angle
    _geom_angle_publ_flag
    C2 C1 C6 . . 120.52(18) ?
    C2 C1 H1 . . 119.7 ?
    C6 C1 H1 . . 119.7 ?
    C1 C2 C3 . . 119.81(18) ?
    C1 C2 H2 . . 120.1 ?
    C3 C2 H2 . . 120.1 ?
    C4 C3 C2 . . 120.59(19) ?
    C4 C3 H3 . . 119.7 ?
    C2 C3 H3 . . 119.7 ?
    C3 C4 C5 . . 120.15(18) ?
    C3 C4 H4 . . 119.9 ?
    C5 C4 H4 . . 119.9 ?
    C4 C5 N1 . . 119.17(16) ?
    C4 C5 C6 . . 119.56(16) ?
    N1 C5 C6 . . 121.26(16) ?
    C1 C6 C5 . . 119.36(17) ?
    C1 C6 C8 . . 120.40(16) ?
    C5 C6 C8 . . 120.24(15) ?
    N1 C7 N2 . . 126.39(15) ?
    N1 C7 H7 . . 116.8 ?
    N2 C7 H7 . . 116.8 ?
    O1 C8 N2 . . 120.72(16) ?
    O1 C8 C6 . . 125.10(15) ?
    N2 C8 C6 . . 114.17(14) ?
    C10 C9 C14 . . 120.00(16) ?
    C10 C9 N2 . . 120.19(14) ?
    C14 C9 N2 . . 119.79(15) ?
    C11 C10 C9 . . 120.16(15) ?
    C11 C10 H10 . . 119.9 ?
    C9 C10 H10 . . 119.9 ?
    C10 C11 C12 . . 119.38(16) ?
    C10 C11 H11 . . 120.3 ?
    C12 C11 H11 . . 120.3 ?
    C13 C12 C11 . . 120.94(16) ?
    C13 C12 Cl1 . . 119.24(13) ?
    C11 C12 Cl1 . . 119.81(14) ?
    C14 C13 C12 . . 119.86(16) ?
    C14 C13 H13 . . 120.1 ?
    C12 C13 H13 . . 120.1 ?
    C13 C14 C9 . . 119.60(16) ?
    C13 C14 H14 . . 120.2 ?
    C9 C14 H14 . . 120.2 ?
    C7 N1 C5 . . 117.04(14) ?
    C7 N2 C8 . . 120.60(14) ?
    C7 N2 C9 . . 119.18(13) ?
    C8 N2 C9 . . 120.18(13) ?
loop_
    _geom_torsion_atom_site_label_1
    _geom_torsion_atom_site_label_2
    _geom_torsion_atom_site_label_3
    _geom_torsion_atom_site_label_4
    _geom_torsion_site_symmetry_1
    _geom_torsion_site_symmetry_2
    _geom_torsion_site_symmetry_3
    _geom_torsion_site_symmetry_4
    _geom_torsion
    _geom_torsion_publ_flag
    C6 C1 C2 C3 . . . . -0.9(3) ?
    C1 C2 C3 C4 . . . . 0.9(3) ?
    C2 C3 C4 C5 . . . . -0.1(3) ?
    C3 C4 C5 N1 . . . . 178.32(19) ?
    C3 C4 C5 C6 . . . . -0.6(3) ?
    C2 C1 C6 C5 . . . . 0.2(3) ?
    C2 C1 C6 C8 . . . . 179.71(19) ?
    C4 C5 C6 C1 . . . . 0.6(3) ?
    N1 C5 C6 C1 . . . . -178.32(18) ?
    C4 C5 C6 C8 . . . . -178.96(18) ?
    N1 C5 C6 C8 . . . . 2.1(3) ?
    C1 C6 C8 O1 . . . . -6.6(3) ?
    C5 C6 C8 O1 . . . . 172.9(2) ?
    C1 C6 C8 N2 . . . . 174.76(17) ?
    C5 C6 C8 N2 . . . . -5.7(3) ?
    C14 C9 C10 C11 . . . . -0.8(3) ?
    N2 C9 C10 C11 . . . . -179.52(18) ?
    C9 C10 C11 C12 . . . . -1.4(3) ?
    C10 C11 C12 C13 . . . . 2.3(3) ?
    C10 C11 C12 Cl1 . . . . -177.74(16) ?
    C11 C12 C13 C14 . . . . -1.0(3) ?
    Cl1 C12 C13 C14 . . . . 178.99(16) ?
    C12 C13 C14 C9 . . . . -1.1(3) ?
    C10 C9 C14 C13 . . . . 2.1(3) ?
    N2 C9 C14 C13 . . . . -179.22(18) ?
    N2 C7 N1 C5 . . . . -0.6(3) ?
    C4 C5 N1 C7 . . . . -177.73(19) ?
    C6 C5 N1 C7 . . . . 1.2(3) ?
    N1 C7 N2 C8 . . . . -3.5(3) ?
    N1 C7 N2 C9 . . . . 178.92(19) ?
    O1 C8 N2 C7 . . . . -172.35(19) ?
    C6 C8 N2 C7 . . . . 6.3(3) ?
    O1 C8 N2 C9 . . . . 5.2(3) ?
    C6 C8 N2 C9 . . . . -176.13(16) ?
    C10 C9 N2 C7 . . . . 44.8(3) ?
    C14 C9 N2 C7 . . . . -133.95(19) ?
    C10 C9 N2 C8 . . . . -132.82(19) ?
    C14 C9 N2 C8 . . . . 48.5(3) ?
loop_
    _geom_hbond_atom_site_label_D
    _geom_hbond_atom_site_label_H
    _geom_hbond_atom_site_label_A
    _geom_hbond_site_symmetry_A
    _geom_hbond_distance_DH
    _geom_hbond_distance_HA
    _geom_hbond_distance_DA
    _geom_hbond_angle_DHA
    C7 H7 N1 3_676 0.93 2.47 3.281(2) 145
    C13 H13 O1 2_655 0.93 2.37 3.145(2) 140
_iucr_refine_instructions_details
;
TITL SSMSRI_0M IN P2(1)/N
CELL  0.71073 16.95310  3.92900 17.27400 90.00000 91.62600 90.00000
ZERR 4  0.00080  0.00030  0.00080  0.00000  0.00300  0.00000
LATT 1
SYMM -X+ 0.50000, Y+ 0.50000, -Z+ 0.50000
SFAC C H N O CL
UNIT 56 36 8 4 4
MERG   2
FMAP   2
PLAN   20
ACTA
BOND   $H
MPLA 10 C1 C2 C3 C4 C5 C6 C8 N2 C7 N1
MPLA 6 C9 C10 C11 C12 C13 C14
CONF
L.S.  10
WGHT    0.070500    0.084800
FVAR       0.18351
MOLE    1
CL1   5    0.912322    0.261017    0.490547    11.00000    0.04950    0.08378 =
         0.06147    0.00621   -0.00015    0.00354
O1    4    0.610967    0.372884    0.256859    11.00000    0.05697    0.08921 =
         0.04729   -0.02910    0.00658    0.01293
C1    1    0.462213    0.624338    0.197735    11.00000    0.05863    0.05832 =
         0.03829   -0.00701    0.00623   -0.00531
AFIX  43
H1    2    0.493282    0.514910    0.161857    11.00000   -1.20000
AFIX   0
C2    1    0.388793    0.739900    0.175724    11.00000    0.06556    0.06343 =
         0.04403    0.00059   -0.00571   -0.00806
AFIX  43
H2    2    0.370361    0.711821    0.124904    11.00000   -1.20000
AFIX   0
C3    1    0.341790    0.899578    0.229622    11.00000    0.05165    0.06051 =
         0.06017    0.00626   -0.00267   -0.00057
AFIX  43
H3    2    0.291636    0.975224    0.214750    11.00000   -1.20000
AFIX   0
C4    1    0.368837    0.946448    0.304622    11.00000    0.05037    0.05259 =
         0.05501   -0.00119    0.01099   -0.00067
AFIX  43
H4    2    0.337009    1.053789    0.340171    11.00000   -1.20000
AFIX   0
C5    1    0.443577    0.833893    0.327436    11.00000    0.04398    0.04436 =
         0.03767   -0.00225    0.00899   -0.00697
C6    1    0.490866    0.669468    0.273697    11.00000    0.04836    0.04361 =
         0.03617   -0.00357    0.00826   -0.00772
C7    1    0.540947    0.794231    0.421220    11.00000    0.04656    0.05456 =
         0.03291   -0.00926    0.01172   -0.00531
AFIX  43
H7    2    0.558958    0.835334    0.471711    11.00000   -1.20000
AFIX   0
C8    1    0.568627    0.545181    0.296967    11.00000    0.04854    0.05149 =
         0.03486   -0.00970    0.00948   -0.00360
C9    1    0.670203    0.545946    0.402059    11.00000    0.04474    0.04369 =
         0.03344   -0.00509    0.00850   -0.00524
C10   1    0.680061    0.397058    0.474276    11.00000    0.04767    0.05447 =
         0.03494    0.00089    0.01308   -0.00969
AFIX  43
H10   2    0.636314    0.352103    0.503913    11.00000   -1.20000
AFIX   0
C11   1    0.754387    0.315404    0.502329    11.00000    0.05418    0.05602 =
         0.03585    0.00467    0.00625   -0.00709
AFIX  43
H11   2    0.761255    0.219712    0.551299    11.00000   -1.20000
AFIX   0
C12   1    0.818594    0.376685    0.457206    11.00000    0.04411    0.04930 =
         0.04235   -0.00028    0.00496   -0.00256
C13   1    0.809601    0.529217    0.385685    11.00000    0.04535    0.05662 =
         0.04278    0.00222    0.01379   -0.00716
AFIX  43
H13   2    0.853531    0.572458    0.356174    11.00000   -1.20000
AFIX   0
C14   1    0.735633    0.617276    0.358060    11.00000    0.05126    0.05060 =
         0.03428    0.00209    0.01094   -0.00540
AFIX  43
H14   2    0.729330    0.723955    0.310223    11.00000   -1.20000
AFIX   0
N1    3    0.470680    0.892252    0.403444    11.00000    0.04754    0.05823 =
         0.03780   -0.01092    0.01156    0.00002
N2    3    0.592437    0.633951    0.372899    11.00000    0.04189    0.04920 =
         0.03151   -0.00738    0.00880   -0.00213
HKLF    4
REM  SSMSRI_0M IN P2(1)/N
REM R1 =  0.0431 for   1870 Fo > 4sig(Fo)  and  0.0763 for all   2920 data
REM    163 parameters refined using      0 restraints
END
WGHT      0.0705      0.0847
REM Highest difference peak  0.272,  deepest hole -0.217,  1-sigma level  0.047
Q1    1   0.8612  0.2861  0.4794  11.00000  0.05    0.27
Q2    1   0.6348  0.5834  0.3847  11.00000  0.05    0.21
Q3    1   0.9063  0.5709  0.4862  11.00000  0.05    0.19
Q4    1   0.9371  0.5078  0.4847  11.00000  0.05    0.18
Q5    1   0.9324 -0.0360  0.4807  11.00000  0.05    0.17
Q6    1   0.8188  0.5942  0.4458  11.00000  0.05    0.17
Q7    1   0.9848  0.3947  0.5011  11.00000  0.05    0.16
Q8    1   0.6567  0.3609  0.2648  11.00000  0.05    0.16
Q9    1   0.9062 -0.0163  0.4994  11.00000  0.05    0.16
Q10   1   0.5960  0.3627  0.3808  11.00000  0.05    0.16
Q11   1   0.8963 -0.1991  0.4846  11.00000  0.05    0.15
Q12   1   0.5998  0.8523  0.3590  11.00000  0.05    0.15
Q13   1   0.7718  0.6501  0.3801  11.00000  0.05    0.15
Q14   1   0.6161  0.5934  0.2409  11.00000  0.05    0.15
Q15   1   0.5216  0.5918  0.2834  11.00000  0.05    0.15
Q16   1   0.4174  0.6092  0.1963  11.00000  0.05    0.14
Q17   1   0.5017  0.4672  0.2766  11.00000  0.05    0.14
Q18   1   0.7413  0.8357  0.3512  11.00000  0.05    0.13
Q19   1   0.4450  1.1031  0.4191  11.00000  0.05    0.13
Q20   1   0.3980  0.7832  0.3141  11.00000  0.05    0.12
;
