# Supplementary material for: 3-(4-Chloro­phen­yl)quinazolin-4(3H)-one
Source: Acta Crystallogr Sect E Struct Rep Online. 2011 Aug 11;67(Pt 9):o2310. doi: 10.1107/S1600536811030935 (PMC3200588; doi:10.1107/S1600536811030935)
Supplement: Supplementary file 2 [file e-67-o2310-Isup2.hkl]

#
# h,k,l, Fc-squared, Fo-squared, sigma(Fo-squared) and status flag
#
data_I
_shelx_title ' ssmsri_0m in P2(1)/n'
_shelx_refln_list_code          4
_shelx_F_calc_maximum      163.51
_exptl_crystal_F_000       528.00
_reflns_d_resolution_high  0.7439
 
loop_
 _symmetry_equiv_pos_as_xyz
 'x, y, z'
 '-x+1/2, y+1/2, -z+1/2'
 '-x, -y, -z'
 'x-1/2, -y-1/2, z-1/2'
 
_cell_length_a    16.9531
_cell_length_b     3.9290
_cell_length_c    17.2740
_cell_angle_alpha  90.000
_cell_angle_beta   91.626
_cell_angle_gamma  90.000
 
_shelx_F_squared_multiplier     1.000
 
loop_
 _refln_index_h
 _refln_index_k
 _refln_index_l
 _refln_F_squared_calc
 _refln_F_squared_meas
 _refln_F_squared_sigma
 _refln_observed_status
   2   0   0     2213.38     2052.77     54.08 o
   4   0   0     1885.00     1883.89     32.34 o
   6   0   0     1224.30     1147.15     20.24 o
   8   0   0      248.89      243.96      5.31 o
  10   0   0      135.27      132.85      3.74 o
  12   0   0      674.39      641.71     14.17 o
  14   0   0      600.10      585.10     13.51 o
  16   0   0       14.81       15.84      3.42 o
  18   0   0       54.68       55.25      7.43 o
  20   0   0        1.10        4.16      4.75 o
  22   0   0       45.15       52.87      8.61 o
   1   1   0      177.92      166.07      7.55 o
   2   1   0       34.87       42.09     10.54 o
   3   1   0      195.44      166.76     13.37 o
   4   1   0      429.04      356.14      9.15 o
   5   1   0      510.33      501.59      8.15 o
   6   1   0      117.38      110.11      2.55 o
   7   1   0      124.52      118.27      2.66 o
   8   1   0     2250.11     2319.59     36.05 o
   9   1   0      201.30      189.22      5.70 o
  10   1   0     1007.81      985.33     16.55 o
  11   1   0      136.45      149.64      3.90 o
  12   1   0       25.47       29.43      1.96 o
  13   1   0       66.36       68.90      2.85 o
  14   1   0      500.11      490.19     11.78 o
  15   1   0       51.08       54.02      2.89 o
  16   1   0       20.50       20.25      2.06 o
  17   1   0       41.98       40.84      2.97 o
  18   1   0       18.60       17.24      2.41 o
  19   1   0        7.41        5.52      2.35 o
  20   1   0      163.97      197.85      9.46 o
  21   1   0        2.10       -1.85      4.61 o
  22   1   0        9.98        9.60      4.06 o
   0   2   0      479.86      415.86     23.47 o
   1   2   0       14.50       10.69      3.57 o
   2   2   0      801.09      778.85     27.73 o
   3   2   0       33.93       36.63      6.83 o
   4   2   0        0.23       -1.63      3.86 o
   5   2   0       26.22       24.07      4.51 o
   6   2   0     1736.50     1723.74     46.00 o
   7   2   0        8.20        7.97      2.46 o
   8   2   0       72.08       89.95      4.96 o
   9   2   0        7.19       11.30      2.09 o
  10   2   0       97.23       90.90      6.23 o
  11   2   0      114.65      103.93      5.67 o
  12   2   0       55.99       56.08      3.69 o
  13   2   0       49.24       48.11      3.66 o
  14   2   0        4.19        3.26      2.17 o
  15   2   0       73.18       66.91      5.58 o
  16   2   0       83.60       76.87      4.90 o
  17   2   0        5.82        1.49      2.52 o
  18   2   0        8.82        6.87      3.03 o
  19   2   0        0.01        0.08      3.46 o
  20   2   0       23.38       35.25      5.66 o
  21   2   0        2.57       -1.73      3.76 o
   1   3   0        0.00       -3.42      4.20 o
   2   3   0      226.87      224.99     12.60 o
   3   3   0       16.61       17.38      5.46 o
   4   3   0       75.43       76.60      7.86 o
   5   3   0        0.24        7.41      4.93 o
   6   3   0        4.97        6.61     13.66 o
   7   3   0       34.24       28.97      6.47 o
   8   3   0        8.25        8.63      2.35 o
   9   3   0      279.12      296.49      8.91 o
  10   3   0        4.87        0.77      1.78 o
  11   3   0       18.30       20.45      4.05 o
  12   3   0       12.05       16.89      2.51 o
  13   3   0        2.79        3.39      2.14 o
  14   3   0        3.51        3.87      2.96 o
  15   3   0        0.41       -0.21      2.43 o
  16   3   0       11.19       11.38      3.03 o
  17   3   0        1.37       -1.74      2.55 o
  18   3   0       11.66       11.54      3.47 o
   0   4   0       49.64       61.49     11.88 o
   1   4   0       84.06       97.20     24.21 o
   2   4   0        0.39       -0.89      4.83 o
   3   4   0        6.09        3.56      5.46 o
   4   4   0       36.14       44.85      7.86 o
   5   4   0        2.15       -3.89      4.64 o
   6   4   0       25.03       20.79      6.51 o
   7   4   0        0.85        4.98      5.45 o
   8   4   0        1.18        3.64      5.62 o
   9   4   0       11.17        6.07      3.24 o
  10   4   0        7.87        7.59      4.52 o
  11   4   0        0.48        0.03      2.10 o
  12   4   0        0.01       -0.05      2.28 o
  13   4   0        8.77       13.02      3.03 o
  14   4   0        6.88        7.58      2.91 o
   1   5   0        1.36        7.64      8.00 o
   2   5   0        1.48        4.65      4.57 o
   3   5   0        0.01        5.60      4.83 o
   4   5   0       17.11       20.52      5.46 o
   5   5   0        0.84       -0.25      4.61 o
   6   5   0        9.14       15.22      5.41 o
   7   5   0        9.74       -1.19     10.10 o
 -21   0   1        3.37        5.94      5.35 o
 -19   0   1       23.32       13.96      5.64 o
 -17   0   1       94.83       86.80      6.83 o
 -15   0   1        6.30        1.94      2.23 o
 -13   0   1      399.49      389.72      9.57 o
 -11   0   1      567.93      484.93     15.82 o
  -9   0   1      534.98      540.78     11.69 o
  -7   0   1     3542.24     3518.64     76.88 o
  -5   0   1     1242.90     1237.50     33.60 o
  -3   0   1     2935.41     2873.07     62.31 o
  -1   0   1      181.10      201.53      5.06 o
   1   0   1     1937.13     1837.40     50.67 o
   3   0   1       88.17       89.77      2.38 o
   5   0   1     2238.74     1990.36     41.05 o
   7   0   1       64.55       80.19      2.44 o
   9   0   1     3982.35     4355.24     74.83 o
  11   0   1     1355.82     1389.61     25.15 o
  13   0   1        0.20        2.01      1.71 o
  15   0   1       54.56       61.36      4.51 o
  17   0   1      102.87      118.22      9.80 o
  19   0   1        9.27       19.31      5.64 o
  21   0   1       49.76       64.46      8.91 o
 -22   1   1       12.43       13.17      4.35 o
 -21   1   1       32.07       41.59      7.35 o
 -20   1   1       15.47       21.44      3.58 o
 -19   1   1       19.81       20.16      4.28 o
 -18   1   1        6.25        2.90      2.10 o
 -17   1   1       51.08       47.27      3.41 o
 -16   1   1       90.13       88.70      3.46 o
 -15   1   1      120.68      129.46      4.41 o
 -14   1   1      116.52      106.52      3.59 o
 -13   1   1      172.96      166.40      4.45 o
 -12   1   1      882.08      877.01     16.41 o
 -11   1   1        7.69        6.41      2.13 o
 -10   1   1      127.58      132.75      4.45 o
  -9   1   1      242.52      219.57      4.52 o
  -8   1   1      161.66      167.40      4.23 o
  -7   1   1      101.82       93.43      2.27 o
  -6   1   1      632.61      680.55     11.97 o
  -5   1   1        8.58        7.63      0.79 o
  -4   1   1      646.83      597.17     31.41 o
  -3   1   1       16.99       16.65      2.42 o
  -2   1   1    15660.00    14616.64    446.86 o
  -1   1   1     1730.39     1687.82     53.47 o
   0   1   1     3120.30     2876.97     89.58 o
   1   1   1    13905.59    12513.94    382.69 o
   2   1   1       25.44       27.49      3.04 o
   3   1   1     1269.87     1271.87     41.17 o
   4   1   1       12.43       12.76      0.91 o
   5   1   1      541.05      555.02     10.80 o
   6   1   1      176.36      171.90      3.12 o
   7   1   1      231.81      210.54      3.64 o
   8   1   1      554.51      586.97      9.44 o
   9   1   1      788.37      669.27     10.71 o
  10   1   1       79.51       87.26      2.50 o
  11   1   1      201.67      184.80      4.03 o
  12   1   1       97.60       94.37      3.15 o
  13   1   1      431.41      416.76      9.16 o
  14   1   1        5.11        5.75      1.66 o
  15   1   1       10.30        9.28      1.72 o
  16   1   1        6.98        6.10      1.65 o
  17   1   1       66.06       59.67      3.11 o
  18   1   1        4.99        6.36      2.08 o
  19   1   1       15.14       20.72      3.01 o
  20   1   1        2.66        2.02      2.84 o
  21   1   1        5.50        9.91      4.90 o
  22   1   1        1.79        0.18      3.46 o
 -21   2   1        9.89        8.01      9.06 o
 -20   2   1        1.50        7.93      4.27 o
 -19   2   1       55.19       74.56      9.51 o
 -18   2   1        0.74        1.93      2.60 o
 -17   2   1       37.97       47.11      4.33 o
 -16   2   1        5.90        4.65      2.56 o
 -15   2   1        7.25        3.21      2.44 o
 -14   2   1       93.11       91.12      7.79 o
 -13   2   1      106.50      101.62      6.98 o
 -12   2   1       90.96       89.52      8.61 o
 -11   2   1      275.39      257.65      8.64 o
 -10   2   1       42.22       44.14      6.90 o
  -9   2   1      181.97      190.22      6.52 o
  -8   2   1       14.51       15.81      1.93 o
  -7   2   1      184.20      168.23      8.42 o
  -6   2   1        0.53       -1.43      1.56 o
  -5   2   1      882.79      832.64     29.82 o
  -4   2   1     1243.50     1239.41     41.90 o
  -3   2   1      330.49      352.42     14.80 o
  -2   2   1      385.86      381.28     15.74 o
  -1   2   1      195.88      173.39      9.13 o
   0   2   1        0.96        2.82      2.92 o
   1   2   1      929.83      897.77     31.40 o
   2   2   1      246.73      256.03     11.87 o
   3   2   1       71.93       77.26      6.30 o
   4   2   1       69.09       73.45      6.68 o
   5   2   1      502.83      502.26     33.27 o
   6   2   1      179.78      195.45     15.15 o
   7   2   1       34.30       28.40      1.92 o
   8   2   1       18.75       18.16      3.37 o
   9   2   1        1.30        0.40      1.70 o
  10   2   1       33.80       32.25      2.57 o
  11   2   1      191.32      201.95      7.03 o
  12   2   1       75.46       78.25      6.12 o
  13   2   1      174.48      176.88     10.26 o
  14   2   1       16.47       12.19      3.01 o
  15   2   1      102.30      100.56      5.38 o
  16   2   1        0.10       -1.91      1.91 o
  17   2   1        3.01        5.27      2.60 o
  18   2   1        8.23       11.12      6.09 o
  19   2   1        0.04       -1.58      2.82 o
  20   2   1        7.54        2.41      3.97 o
 -18   3   1        0.22        0.04      2.93 o
 -17   3   1        1.28       -1.71      2.54 o
 -16   3   1       11.50        4.82      2.65 o
 -15   3   1       31.94       31.06      5.70 o
 -14   3   1        0.70        0.30      2.66 o
 -13   3   1      111.45      108.60      6.54 o
 -12   3   1       61.24       58.99      4.07 o
 -11   3   1       85.89       93.23      4.89 o
 -10   3   1       33.56       33.54      2.83 o
  -9   3   1      259.70      289.67      8.65 o
  -8   3   1      208.46      222.77      8.51 o
  -7   3   1      196.31      212.13      7.76 o
  -6   3   1       37.92       37.79      6.38 o
  -5   3   1      115.19      108.49      9.23 o
  -4   3   1        2.07       -0.20      4.51 o
  -3   3   1       46.07       45.43      6.47 o
  -2   3   1      146.09      144.04     10.17 o
  -1   3   1      231.51      231.20     13.12 o
   0   3   1       12.50       17.82      5.25 o
   1   3   1        0.76       -2.56      3.92 o
   2   3   1       42.12       46.07      6.61 o
   3   3   1       56.87       67.70      7.45 o
   4   3   1        2.91        2.40      4.61 o
   5   3   1        5.36        6.89      5.14 o
   6   3   1       74.00       80.80      8.71 o
   7   3   1      231.97      251.58     14.18 o
   8   3   1        0.13       -1.49      2.10 o
   9   3   1        9.68        7.05      1.91 o
  10   3   1        3.44        3.69      3.69 o
  11   3   1       15.26       16.50      3.34 o
  12   3   1       46.19       50.87      3.55 o
  13   3   1        0.58        1.11      1.96 o
  14   3   1        0.02       -0.52      2.02 o
  15   3   1       72.76       80.25      4.81 o
  16   3   1        2.20        2.20      2.39 o
  17   3   1        0.03        5.69      2.88 o
  18   3   1       15.35       21.36      3.85 o
 -14   4   1        1.25        2.54      2.60 o
 -13   4   1        0.43        3.41      2.64 o
 -12   4   1        0.00        2.75      2.41 o
 -11   4   1        1.95        2.54      2.28 o
 -10   4   1        0.40       -2.38      3.27 o
  -9   4   1       33.43       35.83      4.57 o
  -8   4   1       11.45       -0.65     10.99 o
  -7   4   1       20.94       23.34      7.28 o
  -6   4   1       13.51       25.79      6.89 o
  -5   4   1        5.79        1.91      6.39 o
  -4   4   1        2.22        5.79      5.64 o
  -3   4   1        1.34       10.90      5.77 o
  -2   4   1        0.31        2.05      5.14 o
  -1   4   1       33.21       43.70      7.56 o
   0   4   1        0.34       -2.85      7.87 o
   1   4   1       74.87       99.51      9.77 o
   2   4   1        0.04       -1.84      4.61 o
   3   4   1        2.76        2.78      5.20 o
   4   4   1        0.45        1.86      6.24 o
   5   4   1       59.58       71.95      8.92 o
   6   4   1       15.50       17.64      4.67 o
   7   4   1      199.19      262.84     12.61 o
   8   4   1      131.18      147.88     11.41 o
   9   4   1        9.33       10.40      4.83 o
  10   4   1       26.05       23.93      2.63 o
  11   4   1       31.72       32.19      5.23 o
  12   4   1        0.24        1.54      2.74 o
  13   4   1       10.63        8.98      2.90 o
  14   4   1        1.04        2.34      2.76 o
  -7   5   1       22.08       27.62     13.07 o
  -6   5   1        1.54        0.30     10.10 o
  -5   5   1       12.90       27.92     12.18 o
  -4   5   1        0.05       -1.98      7.57 o
  -3   5   1       25.64       32.69      8.71 o
  -2   5   1        6.80       10.94      6.68 o
  -1   5   1        0.34        3.29      6.34 o
   0   5   1        1.41        5.60      4.34 o
   1   5   1        6.34        3.30      4.32 o
   2   5   1        1.39        2.05      4.01 o
   3   5   1        0.78       -1.91      4.14 o
   4   5   1        2.38        1.31      4.47 o
   5   5   1        2.81        9.87      4.97 o
   6   5   1        0.53        5.43      4.77 o
   7   5   1        7.61       19.31      6.80 o
 -22   0   2      101.80      108.42     11.29 o
 -20   0   2        7.32        4.16      4.16 o
 -18   0   2      154.04      169.31     12.18 o
 -16   0   2       11.81       13.66      3.42 o
 -14   0   2      663.39      648.34     20.84 o
 -12   0   2     1244.62     1225.38     25.23 o
 -10   0   2      193.89      230.77      8.50 o
  -8   0   2      378.23      347.38      9.09 o
  -6   0   2      262.66      253.24      8.02 o
  -4   0   2        3.11        0.37      1.80 o
  -2   0   2     7067.97     7263.05    128.39 o
   0   0   2        1.28        3.43      0.56 o
   2   0   2      272.79      293.57      7.11 o
   4   0   2     1122.54      989.78     17.45 o
   6   0   2     1447.67     1471.22     28.33 o
   8   0   2     3351.15     3483.15     80.63 o
  10   0   2      132.97      118.20      3.58 o
  12   0   2      610.39      613.67     12.29 o
  14   0   2        0.29       -0.70      1.70 o
  16   0   2      391.38      386.32     14.18 o
  18   0   2      378.70      400.41     21.68 o
  20   0   2        2.83       -2.97      4.46 o
  22   0   2       39.01       51.69      8.91 o
 -22   1   2        1.09        2.05      3.71 o
 -21   1   2        8.85       13.47      3.62 o
 -20   1   2        7.66        4.57      3.00 o
 -19   1   2        1.48        1.13      2.25 o
 -18   1   2       28.44       23.68      2.96 o
 -17   1   2       12.63       10.05      3.22 o
 -16   1   2        3.00       -0.76      1.53 o
 -15   1   2       33.54       31.06      2.23 o
 -14   1   2      193.34      183.81      4.89 o
 -13   1   2       19.31       18.95      2.13 o
 -12   1   2       84.44       77.39      3.16 o
 -11   1   2        9.82       12.85      1.85 o
 -10   1   2      288.26      257.88      5.27 o
  -9   1   2       68.96       57.04      1.99 o
  -8   1   2      619.13      581.10      9.80 o
  -7   1   2        6.71        7.65      0.81 o
  -6   1   2      341.41      353.54      6.22 o
  -5   1   2        0.15       -0.43      1.08 o
  -4   1   2     6793.84     6396.12    103.33 o
  -3   1   2     4052.26     3790.37     68.22 o
  -2   1   2    12001.68    11121.46    271.76 o
  -1   1   2    10977.66    10663.67    315.78 o
   0   1   2     1899.57     1867.46     46.79 o
   1   1   2     1984.87     1812.77     45.53 o
   2   1   2     4911.44     4699.69     98.97 o
   3   1   2      366.81      349.71      7.68 o
   4   1   2      426.67      382.97      7.20 o
   5   1   2      192.42      187.61      3.42 o
   6   1   2       12.51       14.15      0.85 o
   7   1   2     1125.33     1211.81     18.29 o
   8   1   2      291.50      249.69      4.68 o
   9   1   2      275.19      283.31      7.45 o
  10   1   2       24.10       27.64      1.54 o
  11   1   2       17.43       20.93      1.76 o
  12   1   2      132.11      122.11      4.87 o
  13   1   2      149.99      156.40      4.39 o
  14   1   2      175.98      177.99      4.80 o
  15   1   2       18.24       19.81      1.99 o
  16   1   2        4.67        4.36      1.68 o
  17   1   2        5.98        3.52      1.81 o
  18   1   2       14.74       12.67      2.31 o
  19   1   2        2.94        2.30      2.14 o
  20   1   2       28.30       37.52      6.32 o
  21   1   2       10.10       11.00      7.72 o
  22   1   2        1.91        2.97      3.71 o
 -21   2   2       10.43        8.91      6.83 o
 -20   2   2        9.78       11.77      4.40 o
 -19   2   2        0.26       -2.53      3.07 o
 -18   2   2       43.74       52.36      4.85 o
 -17   2   2        2.11        4.61      2.66 o
 -16   2   2       25.34       26.61      3.51 o
 -15   2   2        0.02        0.59      2.52 o
 -14   2   2      101.84      103.67      6.30 o
 -13   2   2      207.21      204.64      8.92 o
 -12   2   2       17.14       21.32      3.00 o
 -11   2   2     1016.79      963.44     24.43 o
 -10   2   2      123.44      118.16      5.12 o
  -9   2   2      232.72      230.75     10.35 o
  -8   2   2        6.66        5.08      1.53 o
  -7   2   2      168.03      156.11     13.33 o
  -6   2   2      734.94      724.77     18.74 o
  -5   2   2        5.34        3.91      1.08 o
  -4   2   2      107.56      113.44      5.07 o
  -3   2   2       96.71      100.42      7.23 o
  -2   2   2        1.86        3.26      2.92 o
  -1   2   2     1381.90     1306.62     43.68 o
   0   2   2     1189.03     1126.52     38.32 o
   1   2   2      217.66      204.09     10.54 o
   2   2   2      236.25      218.24     10.61 o
   3   2   2      915.04      916.56     32.13 o
   4   2   2      217.48      203.24     10.61 o
   5   2   2      108.07       97.84      7.23 o
   6   2   2     1053.96     1067.13     26.91 o
   7   2   2        8.15        5.64      1.54 o
   8   2   2       17.65       15.05      1.87 o
   9   2   2        0.00        2.00      1.53 o
  10   2   2      132.31      128.19      4.86 o
  11   2   2       38.75       37.44      3.16 o
  12   2   2      252.47      237.75      8.07 o
  13   2   2      153.48      135.53      5.84 o
  14   2   2        4.27        1.87      2.08 o
  15   2   2       43.64       44.86      3.88 o
  16   2   2       26.33       29.84      2.88 o
  17   2   2       37.20       33.01      2.51 o
  18   2   2       87.50       94.13      4.07 o
  19   2   2        0.20       -1.95      2.91 o
  20   2   2        7.89        5.31      4.31 o
 -18   3   2        0.96        3.82      3.09 o
 -17   3   2        5.64        4.93      2.87 o
 -16   3   2        5.61        5.88      2.78 o
 -15   3   2        8.22        9.69      2.98 o
 -14   3   2       34.53       34.54      4.19 o
 -13   3   2        0.05       -1.34      2.31 o
 -12   3   2        0.08       -2.08      2.28 o
 -11   3   2        5.59        7.11      2.36 o
 -10   3   2       90.51       89.43      4.53 o
  -9   3   2       43.28       47.32      4.03 o
  -8   3   2      264.97      293.40     10.44 o
  -7   3   2        3.14        2.13      2.33 o
  -6   3   2      127.41      134.15     13.81 o
  -5   3   2      129.41      131.68      8.94 o
  -4   3   2      388.09      385.19     13.23 o
  -3   3   2       47.82       48.84      4.31 o
  -2   3   2       52.46       47.86      6.85 o
  -1   3   2      167.16      166.77     10.80 o
   0   3   2      294.86      316.37     15.54 o
   1   3   2      104.50      113.87      9.13 o
   2   3   2       42.65       43.53      6.51 o
   3   3   2        7.52       12.73      4.99 o
   4   3   2       92.94       98.21      8.81 o
   5   3   2       38.12       54.33      7.34 o
   6   3   2        0.83        3.77      4.78 o
   7   3   2       97.88       91.01      7.78 o
   8   3   2       66.75       76.15      4.80 o
   9   3   2       44.27       41.81      2.70 o
  10   3   2       10.33       12.20      2.11 o
  11   3   2        6.89        3.58      1.97 o
  12   3   2       25.97       30.99      2.99 o
  13   3   2        2.02       -0.29      2.10 o
  14   3   2       26.67       30.32      3.26 o
  15   3   2       13.29       12.77      3.52 o
  16   3   2        2.59       -0.73      2.33 o
  17   3   2        4.45        6.52      2.82 o
  18   3   2        1.59        2.57      2.93 o
 -14   4   2       14.37       16.98      3.38 o
 -13   4   2        0.99        2.83      2.92 o
 -12   4   2        3.75        5.38      2.69 o
 -11   4   2        8.28        6.53      4.16 o
 -10   4   2        0.09       -0.30      3.27 o
  -9   4   2       23.32       27.08      4.38 o
  -8   4   2        9.19        5.94      3.26 o
  -7   4   2       13.69       21.87      6.71 o
  -6   4   2       36.91       52.61      8.25 o
  -5   4   2       14.98       13.54      5.96 o
  -4   4   2        8.73        7.24      5.24 o
  -3   4   2        1.32       -2.47      2.64 o
  -2   4   2       44.04       54.25      6.21 o
  -1   4   2        6.87       12.35      3.63 o
   0   4   2       35.67       50.29      5.46 o
   1   4   2        5.17        6.78      3.49 o
   2   4   2       26.45       28.61      6.25 o
   3   4   2        7.04       11.76      3.86 o
   4   4   2        0.11        2.38      2.98 o
   5   4   2       31.14       42.36      5.50 o
   6   4   2       14.95       19.30      5.39 o
   7   4   2        1.32        7.62      6.09 o
   8   4   2       31.06       36.64      6.59 o
   9   4   2       24.52       24.39      4.49 o
  10   4   2        0.19        2.32      1.96 o
  11   4   2        0.00       -0.08      2.04 o
  12   4   2        5.27        3.91      2.30 o
  13   4   2        0.00        1.34      2.44 o
  14   4   2        0.40        6.53      2.90 o
  -7   5   2        0.01       -0.89      9.51 o
  -6   5   2        0.84        4.75     10.69 o
  -5   5   2        3.54       -5.94      8.32 o
  -4   5   2        2.21       10.69     10.10 o
  -3   5   2        0.93        4.75      6.72 o
  -2   5   2        1.53       -2.28      7.57 o
  -1   5   2        0.00       -3.93      5.98 o
   0   5   2        0.10       -5.87      5.87 o
   1   5   2        7.05        5.67      4.47 o
   2   5   2        9.83       11.66      4.71 o
   3   5   2        0.15        4.17      4.41 o
   4   5   2        0.04        0.61      4.42 o
   5   5   2        5.22        8.33      5.01 o
   6   5   2       36.24       48.21      8.75 o
 -21   0   3        0.04        0.00      4.75 o
 -19   0   3      105.92      109.61      9.80 o
 -17   0   3       33.55       32.34      4.48 o
 -15   0   3       24.22       22.44      3.88 o
 -13   0   3     1661.17     1674.06     33.91 o
 -11   0   3       14.58       14.61      2.19 o
  -9   0   3        1.19        0.93      2.08 o
  -7   0   3       29.00       19.84      2.10 o
  -5   0   3     6214.73     6029.63    226.94 o
  -3   0   3       19.60       18.91      1.57 o
  -1   0   3    26736.05    28872.12    567.86 o
   1   0   3       12.06        8.99      1.77 o
   3   0   3      130.40      131.04      3.39 o
   5   0   3     1181.56     1055.57     18.72 o
   7   0   3     8195.83     8189.44    139.24 o
   9   0   3      547.90      586.47     12.55 o
  11   0   3      824.07      787.90     15.15 o
  13   0   3      206.00      208.78      9.75 o
  15   0   3        8.48        7.22      2.20 o
  17   0   3       19.65       33.27      6.53 o
  19   0   3       11.50       30.00      7.13 o
  21   0   3       71.44      102.78     10.99 o
 -22   1   3       14.54       16.19      4.40 o
 -21   1   3       53.38       72.57      5.28 o
 -20   1   3        0.92       -0.87      2.65 o
 -19   1   3       41.09       40.67      5.11 o
 -18   1   3        0.00       -1.93      1.93 o
 -17   1   3       18.20       25.50      2.84 o
 -16   1   3       25.92       26.27      2.68 o
 -15   1   3      333.83      325.14      8.59 o
 -14   1   3      360.92      350.47      9.00 o
 -13   1   3     1241.33     1153.81     21.25 o
 -12   1   3      166.09      163.59      4.66 o
 -11   1   3       81.09       85.99      3.09 o
 -10   1   3      122.97      113.70      3.14 o
  -9   1   3      821.84      760.41     11.73 o
  -8   1   3       76.64       86.56      3.10 o
  -7   1   3      458.28      453.46      7.75 o
  -6   1   3        0.18       -0.52      0.52 o
  -5   1   3     1361.83     1302.46     23.46 o
  -4   1   3      208.58      219.65      6.04 o
  -3   1   3      779.34      747.21     12.68 o
  -2   1   3     1072.29     1064.65     19.71 o
  -1   1   3     2997.64     2982.20     53.88 o
   0   1   3      114.45      114.91      2.55 o
   1   1   3    11955.87    11593.36    173.49 o
   2   1   3      257.93      238.09      4.48 o
   3   1   3      610.58      577.94     10.00 o
   4   1   3      105.30      110.32      2.37 o
   5   1   3       71.30       86.84      2.27 o
   6   1   3      941.82      994.29     16.45 o
   7   1   3     2508.67     2589.52     38.12 o
   8   1   3      104.25      119.28      2.92 o
   9   1   3      468.17      454.53      7.80 o
  10   1   3        8.62       11.40      1.30 o
  11   1   3       22.93       23.13      1.79 o
  12   1   3       10.02       10.68      1.50 o
  13   1   3      308.61      304.05      6.75 o
  14   1   3       35.68       35.82      2.36 o
  15   1   3       10.02        4.71      1.62 o
  16   1   3        1.31       -1.22      1.53 o
  17   1   3        7.37        8.06      2.24 o
  18   1   3        8.01       11.40      2.35 o
  19   1   3      107.85      100.62      4.91 o
  20   1   3        6.46        4.81      2.68 o
  21   1   3       22.94       28.73      4.99 o
 -20   2   3       18.89       27.92      7.72 o
 -19   2   3        8.17       14.60      4.09 o
 -18   2   3        7.68       10.80      3.19 o
 -17   2   3       45.52       47.91      4.42 o
 -16   2   3        5.39        0.30      2.94 o
 -15   2   3        2.09        5.50      2.94 o
 -14   2   3       11.56       12.33      3.15 o
 -13   2   3       34.03       32.51      3.96 o
 -12   2   3       79.38       82.06      5.34 o
 -11   2   3      336.83      310.96      9.84 o
 -10   2   3        0.18       -0.17      1.94 o
  -9   2   3       27.72       30.77      3.19 o
  -8   2   3       97.53      105.68      3.94 o
  -7   2   3      478.39      491.38     11.96 o
  -6   2   3      647.77      637.98     14.84 o
  -5   2   3      333.17      349.70      9.13 o
  -4   2   3     2618.82     2629.72     60.58 o
  -3   2   3      456.73      434.49     26.88 o
  -2   2   3     1901.33     1899.66     48.78 o
  -1   2   3        9.13        7.10      1.91 o
   0   2   3        3.60        3.06      2.12 o
   1   2   3      758.82      709.32     24.85 o
   2   2   3       32.26       42.31      3.47 o
   3   2   3      267.87      266.66      9.45 o
   4   2   3      249.51      260.53     14.41 o
   5   2   3      685.78      649.04     17.11 o
   6   2   3       24.57       22.44      2.30 o
   7   2   3      219.30      187.37      9.00 o
   8   2   3       88.73       88.92      4.76 o
   9   2   3        0.84        0.86      2.37 o
  10   2   3       38.44       39.39      3.03 o
  11   2   3      174.47      172.19      6.81 o
  12   2   3        0.35        3.15      2.04 o
  13   2   3       90.63       92.33      4.87 o
  14   2   3        0.00       -0.55      1.33 o
  15   2   3       66.48       82.05      3.66 o
  16   2   3       39.74       38.12      2.94 o
  17   2   3       35.13       36.13      2.72 o
  18   2   3        9.05        6.77      2.02 o
  19   2   3        0.80        1.70      1.84 o
  20   2   3        1.27       -0.05      4.46 o
 -18   3   3        6.34        6.66      3.10 o
 -17   3   3        3.60        3.07      2.79 o
 -16   3   3        0.39        2.23      3.04 o
 -15   3   3        0.82       -1.87      2.41 o
 -14   3   3       20.71       14.27      8.47 o
 -13   3   3        2.15        0.15      2.52 o
 -12   3   3        0.54       -0.62      2.97 o
 -11   3   3       30.22       36.59      3.50 o
 -10   3   3       63.15       69.11      5.93 o
  -9   3   3        9.67        3.95      3.97 o
  -8   3   3       83.29       78.45     16.04 o
  -7   3   3      205.67      197.27     11.75 o
  -6   3   3       44.85       45.57      3.53 o
  -5   3   3        4.37        5.37      2.51 o
  -4   3   3        0.38       -1.35      2.11 o
  -3   3   3      187.81      192.51     10.51 o
  -2   3   3        0.07        0.16      2.08 o
  -1   3   3        8.82       13.92      3.10 o
   0   3   3      125.61      135.70      7.09 o
   1   3   3        0.53       -0.35      2.10 o
   2   3   3        0.61        3.43      2.67 o
   3   3   3      182.16      174.70      8.47 o
   4   3   3       46.38       54.11      5.17 o
   5   3   3        0.29        1.27      2.63 o
   6   3   3        0.14        1.31      3.12 o
   7   3   3      331.47      347.83     10.98 o
   8   3   3      197.40      202.41      7.72 o
   9   3   3       63.78       68.67      3.42 o
  10   3   3        4.03        4.53      1.90 o
  11   3   3        0.44       -1.72      1.72 o
  12   3   3        2.97        3.11      2.02 o
  13   3   3        4.27       -2.06      2.57 o
  14   3   3        3.02        3.18      2.32 o
  15   3   3       70.34       68.93      7.37 o
  16   3   3       66.49       72.46      4.83 o
  17   3   3        0.49       -1.65      2.49 o
  18   3   3        0.43        1.08      2.82 o
 -14   4   3        9.65        6.44      3.46 o
 -13   4   3        0.28        1.21      2.92 o
 -12   4   3        0.08        1.97      2.71 o
 -11   4   3       19.10       27.62      5.64 o
 -10   4   3        0.69       -1.99      3.31 o
  -9   4   3        1.14        1.98      3.45 o
  -8   4   3        1.34        1.86      2.82 o
  -7   4   3        0.30       -4.26      6.83 o
  -6   4   3       59.96       68.19      8.79 o
  -5   4   3        4.21        1.90      5.20 o
  -4   4   3        0.89       -1.27      4.78 o
  -3   4   3        5.90        7.53      4.09 o
  -2   4   3       11.82       19.42      4.31 o
  -1   4   3        0.12        1.01      3.81 o
   0   4   3       43.09       37.73      5.02 o
   1   4   3        7.96        2.44      5.06 o
   2   4   3        3.53        6.76      3.35 o
   3   4   3        1.33        2.22      3.09 o
   4   4   3        0.05        1.22      2.98 o
   5   4   3        9.26       14.21      4.17 o
   6   4   3       17.42       28.18      6.20 o
   7   4   3        1.19        7.19      4.45 o
   8   4   3        1.58        0.34      2.27 o
   9   4   3       12.51       15.38      5.55 o
  10   4   3        0.00       -1.62      2.10 o
  11   4   3        2.34       -0.05      2.92 o
  12   4   3        0.16        1.54      2.24 o
  13   4   3        3.78        2.28      2.55 o
  14   4   3        1.97        5.56      3.11 o
  -6   5   3        3.28       -3.56      9.21 o
  -5   5   3        0.65       -8.02      9.21 o
  -4   5   3        6.51        3.27      9.51 o
  -3   5   3        2.74        2.67      9.80 o
  -2   5   3        0.06        2.97      9.80 o
  -1   5   3        0.05        1.62      8.47 o
   0   5   3        0.39        5.38      9.06 o
   1   5   3        0.01       -3.71      3.71 o
   2   5   3        1.40        0.00      4.20 o
   3   5   3       21.93       27.03      6.02 o
   4   5   3        2.87        0.83      4.45 o
   5   5   3        8.95       10.20      5.98 o
   6   5   3       36.41       46.04      8.49 o
 -22   0   4        0.22       -1.78      5.05 o
 -20   0   4        4.21       12.77      5.35 o
 -18   0   4       15.20       11.58      4.75 o
 -16   0   4        4.77        4.57      3.71 o
 -14   0   4      214.90      249.71     11.14 o
 -12   0   4     1174.74     1159.47     27.38 o
 -10   0   4      237.76      230.67      8.61 o
  -8   0   4      102.33       93.47      3.66 o
  -6   0   4      427.58      366.45     12.33 o
  -4   0   4      484.09      532.61     12.93 o
  -2   0   4     1277.91     1384.03     24.76 o
   0   0   4     3494.83     3907.43     79.19 o
   2   0   4      218.47      231.23     12.35 o
   4   0   4     2746.38     2705.89     60.66 o
   6   0   4     1082.08     1090.66     19.57 o
   8   0   4      855.40      994.17     18.19 o
  10   0   4      285.02      262.44      6.21 o
  12   0   4      165.02      160.07      6.17 o
  14   0   4       20.79       17.92      2.18 o
  16   0   4        5.57       12.92      5.35 o
  18   0   4        6.47       17.23      5.35 o
  20   0   4        7.44        4.75      4.75 o
  22   0   4        3.24        1.78      5.64 o
 -21   1   4        0.08        1.28      2.93 o
 -20   1   4       23.88       27.57      3.88 o
 -19   1   4        3.80        4.01      2.66 o
 -18   1   4        3.37       -1.05      2.10 o
 -17   1   4        8.27        7.93      2.61 o
 -16   1   4        0.05       -0.73      1.80 o
 -15   1   4       54.01       57.03      5.14 o
 -14   1   4       25.26       24.98      2.54 o
 -13   1   4     1055.24     1048.23     21.85 o
 -12   1   4      229.47      202.78      5.87 o
 -11   1   4       16.18       19.94      2.23 o
 -10   1   4      526.98      496.84      8.94 o
  -9   1   4      151.18      158.51      3.35 o
  -8   1   4       65.68       61.61      1.82 o
  -7   1   4      333.46      366.11      5.41 o
  -6   1   4      128.73      118.45      2.40 o
  -5   1   4     1404.24     1433.75     23.96 o
  -4   1   4      944.92      851.41     17.00 o
  -3   1   4     2515.51     2458.62     44.82 o
  -2   1   4      554.20      504.07      9.98 o
  -1   1   4      230.68      227.11      5.40 o
   0   1   4        0.75        0.13      0.71 o
   1   1   4      513.98      558.51      8.92 o
   2   1   4       44.65       46.82      1.51 o
   3   1   4      172.24      163.33      3.63 o
   4   1   4      823.23      807.67     13.45 o
   5   1   4      243.27      246.51      5.21 o
   6   1   4        1.41       -0.14      0.95 o
   7   1   4      481.33      523.89      8.67 o
   8   1   4      862.97      845.94     13.38 o
   9   1   4       47.28       54.30      2.21 o
  10   1   4       66.85       59.08      2.26 o
  11   1   4        2.94        4.87      1.28 o
  12   1   4      179.93      174.00      4.66 o
  13   1   4        0.48       -1.38      1.38 o
  14   1   4      220.60      210.57      6.77 o
  15   1   4       43.85       29.67      2.37 o
  16   1   4      211.85      198.31      5.57 o
  17   1   4        0.07        0.16      1.78 o
  18   1   4        7.12        9.64      2.84 o
  19   1   4        0.08        0.74      2.12 o
  20   1   4       46.08       56.51      4.83 o
  21   1   4        1.55        1.63      3.05 o
 -20   2   4        0.01       -1.24      4.46 o
 -19   2   4        2.79        6.37      4.16 o
 -18   2   4       40.65       44.89      4.61 o
 -17   2   4        0.00       -1.78      3.56 o
 -16   2   4       17.04       21.42      4.31 o
 -15   2   4       40.13       38.15      4.51 o
 -14   2   4        0.75       -0.71      2.67 o
 -13   2   4      420.34      445.31     22.43 o
 -12   2   4      466.06      459.53     13.33 o
 -11   2   4       63.59       56.59      7.32 o
 -10   2   4      195.77      203.66      7.18 o
  -9   2   4        2.15        2.81      2.40 o
  -8   2   4      137.47      133.33      4.63 o
  -7   2   4       27.46       25.98      2.16 o
  -6   2   4     1233.79     1213.58     26.67 o
  -5   2   4      561.76      564.36     13.59 o
  -4   2   4      134.74      119.22      4.08 o
  -3   2   4      354.45      371.59     10.55 o
  -2   2   4      115.40      103.01      4.97 o
  -1   2   4     1391.08     1440.54     45.97 o
   0   2   4     1142.53     1078.60     29.04 o
   1   2   4     1417.00     1429.03     37.56 o
   2   2   4      140.18      133.80      6.27 o
   3   2   4        2.89        2.03      1.13 o
   4   2   4       97.68      112.61      4.52 o
   5   2   4       42.58       48.13      4.69 o
   6   2   4       96.32      109.82      6.14 o
   7   2   4       55.53       52.78      2.74 o
   8   2   4       21.18       19.04      2.07 o
   9   2   4       49.70       50.42      3.94 o
  10   2   4      139.69      121.89      5.15 o
  11   2   4        9.52       10.55      2.26 o
  12   2   4      121.14      119.89      6.69 o
  13   2   4       66.70       56.98      4.76 o
  14   2   4       27.02       27.93      2.96 o
  15   2   4        5.05        2.95      2.06 o
  16   2   4        7.13       11.62      2.57 o
  17   2   4       20.98       16.54      2.34 o
  18   2   4       42.92       46.83      3.29 o
  19   2   4        0.07       -0.17      2.00 o
  20   2   4        1.05        0.88      2.38 o
 -18   3   4        0.11        0.93      4.91 o
 -17   3   4        8.40        6.22      3.55 o
 -16   3   4       10.87        3.54      3.25 o
 -15   3   4        6.24        7.62      3.13 o
 -14   3   4       91.32       98.48      6.26 o
 -13   3   4       28.15       27.19      3.76 o
 -12   3   4        2.31        0.95      2.49 o
 -11   3   4       13.08       13.89      2.71 o
 -10   3   4       37.10       44.33      3.28 o
  -9   3   4        1.07        1.77      2.97 o
  -8   3   4      107.95      115.56      6.15 o
  -7   3   4      124.87      131.32      8.76 o
  -6   3   4      155.30      161.66      8.21 o
  -5   3   4      159.44      157.20      6.04 o
  -4   3   4        7.41        5.05      1.57 o
  -3   3   4      134.25      143.42      7.01 o
  -2   3   4      281.19      301.98     15.15 o
  -1   3   4       18.89       18.63      3.66 o
   0   3   4       33.31       34.80      4.00 o
   1   3   4        4.29        6.48      2.86 o
   2   3   4      597.69      610.56     19.33 o
   3   3   4       27.68       22.95      4.07 o
   4   3   4       54.18       55.54      5.23 o
   5   3   4        5.78        3.86      2.59 o
   6   3   4       38.62       40.75      5.19 o
   7   3   4       56.95       57.49      3.86 o
   8   3   4      133.52      134.11      5.06 o
   9   3   4        2.77        4.44      1.75 o
  10   3   4       41.23       42.37      2.94 o
  11   3   4        4.65        6.41      2.04 o
  12   3   4        8.85        8.17      2.29 o
  13   3   4        3.89        0.00      2.03 o
  14   3   4       80.04       72.63      9.00 o
  15   3   4       18.33       13.01      2.92 o
  16   3   4       64.77       58.42      4.52 o
  17   3   4       38.00       35.68      3.95 o
  18   3   4        6.69        6.54      4.01 o
 -14   4   4        1.42        0.18      3.13 o
 -13   4   4        0.82        2.34      3.00 o
 -12   4   4        1.98        2.21      2.78 o
 -11   4   4        6.63       12.18      5.05 o
 -10   4   4        4.28        2.16      3.54 o
  -9   4   4       12.24       12.74      4.06 o
  -8   4   4       13.69        8.57      3.54 o
  -7   4   4        0.09       -1.01      2.77 o
  -6   4   4      231.63      256.47     11.05 o
  -5   4   4       40.36       40.99     10.99 o
  -4   4   4        6.41       -2.05      4.78 o
  -3   4   4        2.55       -3.73      4.99 o
  -2   4   4       18.68       15.11      3.85 o
  -1   4   4        0.05       -2.80      2.80 o
   0   4   4        2.80        5.03      3.33 o
   1   4   4        0.22       -2.74      2.74 o
   2   4   4       22.69       24.74      4.62 o
   3   4   4        9.41        6.17      3.42 o
   4   4   4        5.77        3.98      3.14 o
   5   4   4        4.09        4.81      6.24 o
   6   4   4       65.60       63.47      7.96 o
   7   4   4       94.65       93.86      5.36 o
   8   4   4       45.72       43.33      5.10 o
   9   4   4        3.07        1.86      4.32 o
  10   4   4        9.82       12.45      2.46 o
  11   4   4        3.23        1.34      2.14 o
  12   4   4        8.29        5.88      2.47 o
  13   4   4        0.22        2.72      2.40 o
  14   4   4        6.01        4.38      3.09 o
  -6   5   4        3.31       19.31     11.88 o
  -5   5   4        0.90       -8.02      8.91 o
  -4   5   4       12.52       15.74     10.40 o
  -3   5   4        1.21        0.59      9.51 o
  -2   5   4        1.55        6.53     10.40 o
  -1   5   4        3.92        6.53     10.10 o
   0   5   4        1.74        4.16     10.10 o
   1   5   4        0.82        6.56      4.51 o
   2   5   4        9.89        8.92      4.74 o
   3   5   4        3.80        6.30      4.71 o
   4   5   4        3.17        4.82      7.43 o
   5   5   4        0.46        3.58      5.39 o
 -21   0   5        1.31        1.49      5.05 o
 -19   0   5        0.03       -0.59      4.46 o
 -17   0   5      464.05      487.42     17.22 o
 -15   0   5     2400.72     2433.16     67.83 o
 -13   0   5       10.41        4.14      2.33 o
 -11   0   5      481.87      470.72     12.40 o
  -9   0   5      158.23      178.80      5.71 o
  -7   0   5      134.55      107.70      3.88 o
  -5   0   5     1266.83     1422.94     28.16 o
  -3   0   5     5797.83     6333.78    110.79 o
  -1   0   5     6235.88     7409.71    129.15 o
   1   0   5     1646.22     1887.82     36.74 o
   3   0   5     1758.13     1677.18     59.11 o
   5   0   5      334.91      261.01      7.35 o
   7   0   5      585.89      624.85     13.40 o
   9   0   5      325.84      360.44      8.76 o
  11   0   5       30.91       30.11      2.47 o
  13   0   5       41.78       40.11      2.67 o
  15   0   5      257.74      255.71     11.28 o
  19   0   5       17.40       22.58      6.24 o
  21   0   5       20.63       24.95      7.13 o
 -21   1   5        8.58        2.99      3.00 o
 -20   1   5       16.64       14.76      3.31 o
 -19   1   5       22.65       25.68      3.55 o
 -18   1   5        0.56        3.98      2.62 o
 -17   1   5       88.23      109.68      5.54 o
 -16   1   5        0.63        0.61      1.83 o
 -15   1   5        3.66        2.72      1.91 o
 -14   1   5       39.07       37.53      2.87 o
 -13   1   5      102.53       91.27      4.03 o
 -12   1   5        0.01       -0.08      1.68 o
 -11   1   5      290.85      282.36      7.28 o
 -10   1   5        8.01        8.88      1.48 o
  -9   1   5       78.71       63.66      2.21 o
  -8   1   5       17.17       18.69      1.23 o
  -7   1   5     1096.05     1176.32     16.76 o
  -6   1   5       47.72       63.68      2.04 o
  -5   1   5       81.18      106.47      2.74 o
  -4   1   5     1065.57     1146.04     19.37 o
  -3   1   5      170.33      146.23      3.68 o
  -2   1   5       34.16       34.38      1.81 o
  -1   1   5     2182.61     2216.78     40.38 o
   0   1   5        0.80        0.74      0.98 o
   1   1   5     1946.76     2010.08     36.74 o
   2   1   5      632.22      653.07     11.53 o
   3   1   5     1658.83     1612.39     25.27 o
   4   1   5       44.73       52.69      1.95 o
   5   1   5     1513.44     1498.67     24.41 o
   6   1   5      298.19      319.17      6.25 o
   7   1   5      225.91      185.77      5.18 o
   8   1   5       39.51       42.28      1.82 o
   9   1   5     1321.39     1240.60     17.92 o
  10   1   5       10.02       13.28      1.51 o
  11   1   5       10.01        8.07      1.47 o
  12   1   5       88.80       83.35      2.99 o
  13   1   5      372.93      368.94      7.91 o
  14   1   5        0.13       -1.30      1.43 o
  15   1   5       58.04       66.44      3.17 o
  16   1   5        1.53        0.05      1.76 o
  17   1   5        3.93        4.73      1.91 o
  18   1   5        5.15        3.43      2.12 o
  19   1   5       65.15       67.41      4.00 o
  20   1   5        2.30        0.97      2.74 o
  21   1   5       11.96       16.62      4.97 o
 -20   2   5        0.01        2.49      4.06 o
 -19   2   5       75.06       83.27      7.13 o
 -18   2   5        1.86        4.49      3.46 o
 -17   2   5       59.38       53.34      5.56 o
 -16   2   5       16.75       17.34      3.78 o
 -15   2   5        0.23        4.90      2.94 o
 -14   2   5        0.68       -1.86      2.41 o
 -13   2   5        3.90       -1.19      2.52 o
 -12   2   5      180.59      173.96      8.07 o
 -11   2   5       59.55       51.67      4.27 o
 -10   2   5       23.89       22.81      3.21 o
  -9   2   5        0.00        0.09      1.73 o
  -8   2   5        3.51        0.89      2.05 o
  -7   2   5      448.92      438.72     11.02 o
  -6   2   5       60.67       61.55      2.70 o
  -5   2   5      422.27      396.02     11.67 o
  -4   2   5      770.62      822.95     18.62 o
  -3   2   5       33.73       36.58      2.87 o
  -2   2   5      226.97      252.79      6.93 o
  -1   2   5     1280.19     1274.04     27.82 o
   0   2   5     1458.21     1430.56     35.16 o
   1   2   5      294.72      249.05      6.88 o
   2   2   5      415.90      400.78     11.38 o
   3   2   5      413.64      386.12     12.82 o
   4   2   5        1.57        2.19      1.60 o
   5   2   5      914.58      916.42     27.95 o
   6   2   5       19.72       13.40      3.90 o
   7   2   5      289.90      261.25      6.55 o
   8   2   5       22.63       20.92      2.39 o
   9   2   5       90.98       86.63      3.62 o
  10   2   5       20.57       18.62      1.63 o
  11   2   5       68.51       65.48      2.85 o
  12   2   5       12.44       10.76      1.70 o
  13   2   5        4.73        6.24      1.93 o
  14   2   5      363.19      331.88     10.09 o
  15   2   5        3.49        5.57      1.85 o
  16   2   5        4.37        0.77      1.81 o
  17   2   5        8.35       11.22      2.42 o
  18   2   5        0.49        3.01      2.10 o
  19   2   5        3.62        9.54      2.74 o
  20   2   5        7.15       13.13      3.70 o
 -18   3   5        0.74        0.59      3.46 o
 -17   3   5        1.36       -0.14      6.09 o
 -16   3   5        3.16        0.75      4.31 o
 -15   3   5       80.07       72.78      8.61 o
 -14   3   5       11.65       12.14      4.01 o
 -13   3   5        2.07        0.71      2.57 o
 -12   3   5        5.05        8.28      2.78 o
 -11   3   5        2.86        7.87      2.57 o
 -10   3   5        0.00        0.98      1.97 o
  -9   3   5       15.47       15.38      3.81 o
  -8   3   5       30.91       34.81      6.68 o
  -7   3   5       28.54       23.92      7.43 o
  -6   3   5      363.89      346.85     11.56 o
  -5   3   5      584.15      597.68     14.82 o
  -4   3   5       25.29       26.78      2.60 o
  -3   3   5      116.54      125.42      5.27 o
  -2   3   5        4.40        4.74      1.63 o
  -1   3   5       42.37       48.47      4.41 o
   0   3   5      176.32      177.53      8.18 o
   1   3   5        6.86       17.77      3.55 o
   2   3   5      139.84      139.13      7.49 o
   3   3   5      286.14      285.75      9.59 o
   4   3   5        0.32        1.63      1.90 o
   5   3   5      160.04      159.68      6.41 o
   6   3   5        1.33       -0.43      2.09 o
   7   3   5       20.24       18.53      2.88 o
   8   3   5       18.32       16.27      1.99 o
   9   3   5       13.37       14.60      2.13 o
  10   3   5       12.85       10.57      3.00 o
  11   3   5        3.61        1.73      2.20 o
  12   3   5       12.88       11.89      2.41 o
  13   3   5       12.09       15.96      3.60 o
  14   3   5       17.96       16.86      2.94 o
  15   3   5       16.76       21.99      3.26 o
  16   3   5        4.14        2.95      3.69 o
  17   3   5        1.83        2.80      3.65 o
 -14   4   5        8.74        7.81      3.50 o
 -13   4   5        9.20       10.91      3.42 o
 -12   4   5        1.46        2.85      2.92 o
 -11   4   5        6.09        5.70      4.28 o
 -10   4   5        7.11       10.05      6.98 o
  -9   4   5       18.21       19.17      4.59 o
  -8   4   5        9.04       11.16      5.50 o
  -7   4   5       49.49       63.08      5.67 o
  -6   4   5       39.78       42.32      4.65 o
  -5   4   5        0.15       -2.66      2.66 o
  -4   4   5        2.72        4.24      2.77 o
  -3   4   5        0.10        5.05      8.61 o
  -2   4   5        0.48        1.31      4.31 o
  -1   4   5        2.23        2.02      3.03 o
   0   4   5       10.43        6.71      8.01 o
   1   4   5        0.17       -0.67      2.85 o
   2   4   5        4.18        1.68      3.28 o
   3   4   5       13.28       11.19      3.98 o
   4   4   5        3.31        7.88      4.36 o
   5   4   5       48.23       60.60      7.86 o
   6   4   5        0.04        0.64      2.37 o
   7   4   5       13.79       15.95      2.99 o
   8   4   5        6.72        1.97      2.60 o
   9   4   5        0.43        1.04      2.59 o
  10   4   5        2.83        0.48      2.11 o
  11   4   5       17.10       13.82      2.72 o
  12   4   5        1.74        2.03      2.30 o
  13   4   5        0.13        2.78      2.46 o
  -5   5   5        1.02       -8.02      9.21 o
  -4   5   5        6.64        0.89     10.10 o
  -3   5   5        0.01       -1.49      9.51 o
  -2   5   5        3.43       -8.61      8.61 o
  -1   5   5        0.00        1.78      8.91 o
   0   5   5        0.84       -5.94      9.21 o
   1   5   5        4.89        7.06      5.31 o
   2   5   5        0.28       -1.94      4.11 o
   3   5   5        0.07       -4.75      4.75 o
   4   5   5        0.03       -1.35      4.89 o
   5   5   5       20.73       26.50      7.28 o
 -22   0   6       26.13       38.32      8.02 o
 -20   0   6        3.07        8.02      5.05 o
 -18   0   6       40.28       48.71      7.43 o
 -16   0   6       30.71       28.90      4.40 o
 -14   0   6      496.73      501.65     26.59 o
 -12   0   6      395.75      392.90     15.73 o
 -10   0   6        0.04       -1.49      1.49 o
  -8   0   6      824.69      779.44     20.16 o
  -6   0   6     9924.60    10783.89    205.85 o
  -4   0   6      157.92      154.08      4.02 o
  -2   0   6       69.01       92.01      3.30 o
   0   0   6     1402.14     1565.44     30.85 o
   2   0   6      266.89      326.97      9.37 o
   4   0   6      338.17      370.36      8.99 o
   6   0   6     1669.28     1548.50    105.85 o
   8   0   6      395.30      416.74     14.50 o
  10   0   6       66.77       64.45      2.94 o
  12   0   6      258.73      258.32      9.55 o
  14   0   6       31.13       29.89      2.83 o
  16   0   6        3.55        9.11      3.25 o
  18   0   6       85.12      106.64     10.69 o
  20   0   6       25.24       17.53      6.53 o
 -21   1   6       14.45       14.04      3.68 o
 -20   1   6       11.21        7.61      4.16 o
 -19   1   6       56.66       57.94      5.61 o
 -18   1   6       13.40       14.06      3.05 o
 -17   1   6       77.28       72.51      4.02 o
 -16   1   6      290.08      284.46     11.53 o
 -15   1   6        2.44        3.95      2.06 o
 -14   1   6     1231.44     1236.13     25.49 o
 -13   1   6       65.33       56.93      3.14 o
 -12   1   6        0.11       -1.60      1.60 o
 -11   1   6        0.24       -0.14      1.47 o
 -10   1   6      233.28      219.90      5.34 o
  -9   1   6       36.56       33.77      1.71 o
  -8   1   6      331.89      326.46      5.49 o
  -7   1   6       78.31       90.24      2.20 o
  -6   1   6        4.60        5.80      1.87 o
  -5   1   6      533.80      549.55      9.81 o
  -4   1   6     1130.07     1131.56     19.77 o
  -3   1   6       11.31       12.33      1.04 o
  -2   1   6      830.50      803.87     13.92 o
  -1   1   6       46.40       45.92      2.15 o
   0   1   6     2201.51     2290.53     41.79 o
   1   1   6       69.76       77.04      2.20 o
   2   1   6      174.93      153.79      4.28 o
   3   1   6      662.81      731.37     13.04 o
   4   1   6       36.20       47.21      2.11 o
   5   1   6      416.75      422.04      7.90 o
   6   1   6      356.95      369.50      6.53 o
   7   1   6        0.11       -0.75      0.86 o
   8   1   6     1477.58     1397.98     21.48 o
   9   1   6       32.85       34.72      2.08 o
  10   1   6        6.59        7.57      1.39 o
  11   1   6       19.40       18.81      1.81 o
  12   1   6      214.78      203.48      4.93 o
  13   1   6       97.92       82.16      3.34 o
  14   1   6      122.57      154.79      4.74 o
  15   1   6       75.92       73.17      4.05 o
  16   1   6        3.07        2.36      1.88 o
  17   1   6        0.85        0.29      1.75 o
  18   1   6       19.26       14.33      3.50 o
  19   1   6        0.16        1.03      2.44 o
  20   1   6       27.50       37.06      4.54 o
  21   1   6        1.34       -3.15      3.15 o
 -20   2   6        0.39        1.80      4.19 o
 -19   2   6       13.71       16.34      4.62 o
 -18   2   6        2.27       -1.34      3.15 o
 -17   2   6        0.98        0.37      3.25 o
 -16   2   6        2.30        1.34      2.94 o
 -15   2   6       14.75       12.92      3.57 o
 -14   2   6        0.13        3.43      2.83 o
 -13   2   6       51.16       47.03      4.48 o
 -12   2   6      245.61      253.14     10.29 o
 -11   2   6       81.10       77.86      5.20 o
 -10   2   6        3.38        3.15      2.63 o
  -9   2   6       29.36       33.43      3.08 o
  -8   2   6       90.90       87.20      4.26 o
  -7   2   6       31.96       27.18      1.50 o
  -6   2   6       60.56       52.01      2.32 o
  -5   2   6      345.63      384.68      9.92 o
  -4   2   6       84.39       92.88      3.38 o
  -3   2   6      200.90      226.38      5.70 o
  -2   2   6       29.10       27.54      1.93 o
  -1   2   6      105.27      117.43      4.41 o
   0   2   6      967.38      984.70     25.20 o
   1   2   6        0.00       -0.55      1.59 o
   2   2   6      131.46      126.88      5.24 o
   3   2   6       25.25       24.34      3.08 o
   4   2   6      517.45      552.19     11.84 o
   5   2   6      102.03       93.02      5.62 o
   6   2   6      837.34      820.41     16.49 o
   7   2   6      327.39      320.67      8.50 o
   8   2   6        0.06        0.23      1.07 o
   9   2   6       20.12       16.05      1.60 o
  10   2   6      318.40      321.63      7.54 o
  11   2   6        0.58        0.11      1.97 o
  12   2   6       92.06       86.38      4.42 o
  13   2   6       92.17       84.27      5.79 o
  14   2   6       44.14       49.77      3.10 o
  15   2   6       71.24       69.58      5.10 o
  16   2   6       64.73       62.60      3.69 o
  17   2   6        1.27       -0.25      2.00 o
  18   2   6        7.98        8.22      2.34 o
  19   2   6        2.27        1.77      2.24 o
  20   2   6        1.88       -1.53      3.78 o
 -17   3   6        3.14        3.37      3.55 o
 -16   3   6        1.89        0.97      3.25 o
 -15   3   6        2.77       -0.06      2.92 o
 -14   3   6       11.20        8.35      3.25 o
 -13   3   6       12.69       15.61      4.31 o
 -12   3   6        3.56        2.74      2.63 o
 -11   3   6       28.13       30.25      3.42 o
 -10   3   6      144.11      167.13      8.66 o
  -9   3   6        1.54       -2.43      3.86 o
  -8   3   6      134.03      147.10     11.58 o
  -7   3   6       31.16       35.28      5.20 o
  -6   3   6       74.48       82.89      5.94 o
  -5   3   6       99.19      106.60      5.36 o
  -4   3   6       52.25       49.32      3.30 o
  -3   3   6        3.12        1.53      1.77 o
  -2   3   6       14.70       17.26      3.60 o
  -1   3   6       18.44       17.70      5.39 o
   0   3   6      139.57      134.28      5.17 o
   1   3   6        1.00        0.75      2.40 o
   2   3   6      122.43      109.98      8.73 o
   3   3   6       75.49       69.78      4.20 o
   4   3   6       31.62       27.10      2.96 o
   5   3   6        0.00        1.99      1.98 o
   6   3   6      139.07      140.09      6.29 o
   7   3   6      158.28      147.84      6.75 o
   8   3   6        5.37        5.74      1.74 o
   9   3   6       36.50       35.42      2.85 o
  10   3   6       65.29       61.56      4.14 o
  11   3   6        1.23       -1.07      2.14 o
  12   3   6        0.48        0.32      2.79 o
  13   3   6        8.09        9.03      3.99 o
  14   3   6      132.47      133.47      8.49 o
  15   3   6       90.94       93.52      5.25 o
  16   3   6       21.44       25.41      4.65 o
  17   3   6        4.78        3.12      2.91 o
 -13   4   6        2.12        2.23      3.34 o
 -12   4   6        1.23        2.29      3.21 o
 -11   4   6        0.99        8.33      4.30 o
 -10   4   6       36.71       30.39      5.16 o
  -9   4   6        2.49        2.70      3.56 o
  -8   4   6       67.29       57.93      8.76 o
  -7   4   6      224.19      252.68     32.08 o
  -6   4   6       12.84       19.06      7.87 o
  -5   4   6        4.11        3.59      8.17 o
  -4   4   6       14.88       14.90      3.56 o
  -3   4   6        3.52        2.39      2.79 o
  -2   4   6       13.65        8.58      2.52 o
  -1   4   6        0.02       -0.10      2.92 o
   0   4   6       16.63       24.82      3.77 o
   1   4   6        2.51        2.70      1.93 o
   2   4   6       35.59       35.99      5.24 o
   3   4   6       15.26       17.18      5.26 o
   4   4   6       39.67       49.15      6.06 o
   5   4   6        6.29        5.98      2.43 o
   6   4   6        3.96        8.22      2.70 o
   7   4   6       12.56        8.55      3.03 o
   8   4   6        0.62       -1.31      2.41 o
   9   4   6        1.38        0.03      2.66 o
  10   4   6        8.82        9.95      2.70 o
  11   4   6        0.04        2.13      2.31 o
  12   4   6        3.50       -0.26      2.92 o
  13   4   6        0.13       -0.34      2.63 o
  -4   5   6        0.74       -6.24      9.51 o
  -3   5   6        0.23        4.46     10.10 o
  -2   5   6        0.01        0.89      9.21 o
  -1   5   6        1.16       12.18     10.99 o
   0   5   6        3.16        4.46     10.10 o
   1   5   6        3.70        3.56     10.40 o
   2   5   6        0.15       -4.81      4.81 o
   3   5   6        0.41        3.77      5.42 o
 -21   0   7       20.82       28.22      7.13 o
 -19   0   7        9.03       13.37      5.64 o
 -17   0   7        0.03        1.76      3.13 o
 -15   0   7      349.57      358.15     13.44 o
 -13   0   7      189.90      200.73      8.81 o
 -11   0   7        4.81        1.08      1.98 o
  -9   0   7        4.24        6.02      1.77 o
  -7   0   7      299.20      397.12      9.28 o
  -5   0   7      317.35      285.21      7.66 o
  -3   0   7        5.84        9.65      1.50 o
  -1   0   7     1073.87     1159.83     21.33 o
   1   0   7     5196.70     5846.65    127.04 o
   3   0   7     1838.86     2093.12     49.56 o
   5   0   7     1034.69      938.14     20.71 o
   7   0   7      856.87      798.28     15.10 o
   9   0   7      271.53      257.64      6.27 o
  11   0   7      566.12      565.71     11.81 o
  13   0   7       17.08       18.69      2.74 o
  15   0   7       87.10       93.74      4.69 o
  17   0   7      128.47      119.71     10.99 o
  19   0   7        8.63       13.66      5.64 o
  21   0   7       13.28        8.91      5.94 o
 -21   1   7       18.46       13.87      3.49 o
 -20   1   7        2.09        4.26      2.95 o
 -19   1   7       77.04       79.79      5.18 o
 -18   1   7      151.46      166.02     11.13 o
 -17   1   7       25.64       19.46      3.03 o
 -16   1   7       76.05       75.51      4.05 o
 -15   1   7        1.08        1.93      1.84 o
 -14   1   7        8.50        9.33      2.13 o
 -13   1   7       82.09       65.71      3.41 o
 -12   1   7        8.58        6.44      1.94 o
 -11   1   7      213.32      204.91      5.93 o
 -10   1   7       10.65       11.29      1.66 o
  -9   1   7      259.64      250.24      6.84 o
  -8   1   7      228.69      238.22      4.42 o
  -7   1   7      280.20      306.71      5.84 o
  -6   1   7      337.67      411.63      6.53 o
  -5   1   7     2407.70     2492.91     37.19 o
  -4   1   7      214.87      194.71      4.14 o
  -3   1   7     1123.56     1119.25     17.60 o
  -2   1   7       28.39       36.05      1.55 o
  -1   1   7       15.16       17.83      1.17 o
   0   1   7      249.90      279.35      5.22 o
   1   1   7     1349.44     1318.71     21.13 o
   2   1   7      340.72      381.27      6.78 o
   3   1   7      157.43      136.05      3.28 o
   4   1   7        2.65        2.14      0.94 o
   5   1   7       90.95      101.07      2.70 o
   6   1   7       51.18       63.57      2.15 o
   7   1   7      216.28      224.65      4.70 o
   8   1   7       14.36       16.45      1.55 o
   9   1   7       27.60       20.17      1.73 o
  10   1   7       26.95       27.65      2.70 o
  11   1   7      111.57      105.98      3.37 o
  12   1   7      148.95      151.89      4.32 o
  13   1   7        0.19       -0.17      1.44 o
  14   1   7      241.57      229.76      5.99 o
  15   1   7       21.95       21.46      2.46 o
  16   1   7        8.45        5.65      1.97 o
  17   1   7        0.11       -2.14      2.14 o
  18   1   7        4.05        2.69      2.68 o
  19   1   7       37.52       49.01      4.75 o
  20   1   7        0.33        5.14      4.00 o
 -20   2   7        0.00       -5.64      5.64 o
 -19   2   7        2.63        6.83      4.20 o
 -18   2   7        6.86        1.87      3.55 o
 -17   2   7        1.72        3.51      6.39 o
 -16   2   7       94.88      105.40      7.13 o
 -15   2   7       25.95       12.03      3.57 o
 -14   2   7       49.70       45.63      5.05 o
 -13   2   7       59.30       58.75      5.03 o
 -12   2   7      141.58      146.79      7.44 o
 -11   2   7       65.58       71.36      5.12 o
 -10   2   7        8.12        3.58      3.43 o
  -9   2   7        0.19       -1.07      2.17 o
  -8   2   7        5.16        7.84      2.15 o
  -7   2   7       46.32       49.67      2.72 o
  -6   2   7      119.49      114.43      8.49 o
  -5   2   7      345.06      311.11      6.53 o
  -4   2   7       72.83       74.33      2.46 o
  -3   2   7        3.01        1.70      1.42 o
  -2   2   7      314.42      338.32      8.71 o
  -1   2   7      580.76      574.30     13.32 o
   0   2   7       61.53       69.17      3.26 o
   1   2   7       76.24       70.25      4.46 o
   2   2   7       66.12       72.25      3.21 o
   3   2   7       62.45       59.54      2.96 o
   4   2   7        0.58        1.26      1.88 o
   5   2   7        2.73       -0.13      0.82 o
   6   2   7        3.20        2.82      0.91 o
   7   2   7       70.01       62.35      2.90 o
   8   2   7      528.64      500.73     10.61 o
   9   2   7      170.14      157.70      4.38 o
  10   2   7       36.27       39.08      2.36 o
  11   2   7       62.44       53.62      3.40 o
  12   2   7       27.72       22.92      2.22 o
  13   2   7        0.38       -0.51      1.66 o
  14   2   7       87.78       85.61      4.09 o
  15   2   7       99.07      106.31      4.67 o
  16   2   7       34.46       34.38      3.09 o
  17   2   7       66.28       73.36      4.09 o
  18   2   7        0.47       -1.19      3.00 o
  19   2   7        0.26        3.62      2.36 o
 -17   3   7        6.03        6.34      3.85 o
 -16   3   7        4.91        7.07      3.67 o
 -15   3   7       70.56       77.65      6.34 o
 -14   3   7       10.78        4.08      5.64 o
 -13   3   7        0.03       -2.49      2.49 o
 -12   3   7       50.41       56.59      4.78 o
 -11   3   7       17.41       16.04      3.06 o
 -10   3   7       22.11       21.02      2.94 o
  -9   3   7        0.02       -1.40      3.27 o
  -8   3   7       56.36       63.47     10.84 o
  -7   3   7      105.58      114.71      7.52 o
  -6   3   7      215.13      231.47     11.73 o
  -5   3   7       90.04       90.97      5.12 o
  -4   3   7       15.04       17.45      3.38 o
  -3   3   7       53.34       63.68      3.78 o
  -2   3   7       32.04       31.56      2.89 o
  -1   3   7        1.71        1.38      2.01 o
   0   3   7      102.59       97.29      5.14 o
   1   3   7      183.65      182.21      9.63 o
   2   3   7       60.72       57.46      7.31 o
   3   3   7       12.13        9.34      2.46 o
   4   3   7       17.28       19.64      3.72 o
   5   3   7       25.14       21.97      2.95 o
   6   3   7       66.71       65.89      4.60 o
   7   3   7       98.56       91.85      5.58 o
   8   3   7        0.97       -1.09      1.56 o
   9   3   7       15.62       10.23      2.23 o
  10   3   7       18.14       14.45      3.64 o
  11   3   7       38.78       34.21      4.17 o
  12   3   7        1.89        0.15      1.96 o
  13   3   7       41.62       35.44      3.46 o
  14   3   7       13.16       11.71      4.24 o
  15   3   7       13.47       12.50      4.21 o
  16   3   7        9.87       14.92      4.24 o
  17   3   7        1.31        2.11      2.77 o
 -13   4   7        0.32       -3.86      3.86 o
 -12   4   7        0.89        0.15      4.31 o
 -11   4   7        0.00       -2.66      3.85 o
 -10   4   7        1.52        1.58      6.09 o
  -9   4   7        3.51       -1.17      5.94 o
  -8   4   7        0.00        5.60      3.79 o
  -7   4   7      170.95      188.63     10.42 o
  -6   4   7       30.01       21.75      5.35 o
  -5   4   7        9.18        2.87      3.48 o
  -4   4   7        1.00       -5.16      8.47 o
  -3   4   7        1.40        4.96      3.29 o
  -2   4   7        1.58       -0.27      2.22 o
  -1   4   7       18.50       23.21      6.29 o
   0   4   7        0.92       -1.43      2.28 o
   1   4   7      112.89      107.87     10.44 o
   2   4   7      149.75      140.20     15.26 o
   3   4   7       93.44       98.86      8.35 o
   4   4   7       52.65       58.78      4.70 o
   5   4   7       78.98       89.27     13.48 o
   6   4   7        0.01        2.32      3.21 o
   7   4   7        0.58        0.29      2.52 o
   8   4   7        0.52        1.27      2.67 o
   9   4   7        0.46       -1.99      2.76 o
  10   4   7        1.63       -0.01      2.27 o
  11   4   7       10.58       18.23      3.01 o
  12   4   7        0.04       -0.52      2.23 o
  13   4   7        9.64       14.26      4.75 o
  -2   5   7        8.91        9.16      4.11 o
  -1   5   7        0.69       -7.13     10.10 o
   0   5   7        0.36        1.78      9.21 o
   1   5   7        5.47       16.04     11.29 o
 -20   0   8       29.85       32.97      7.13 o
 -18   0   8      237.47      259.61     16.04 o
 -16   0   8      186.82      171.10     18.42 o
 -14   0   8       29.97       17.81      7.57 o
 -12   0   8      523.71      492.54     21.68 o
 -10   0   8       19.75       24.03      2.72 o
  -8   0   8      136.21      191.62      5.58 o
  -6   0   8     1111.15     1140.24     23.43 o
  -4   0   8       16.64       19.26      1.55 o
  -2   0   8       83.80       85.05      2.86 o
   0   0   8     2325.33     2725.90     53.18 o
   2   0   8     2578.60     3031.07     66.09 o
   4   0   8     1049.36     1008.16     29.67 o
   6   0   8      792.02      788.60     16.89 o
   8   0   8       92.85      101.92      3.65 o
  10   0   8     2332.06     2325.33     41.42 o
  12   0   8     1300.34     1382.90     29.20 o
  14   0   8       27.38       21.84      2.83 o
  16   0   8       45.22       62.79      5.87 o
  18   0   8        5.52        3.78      3.42 o
  20   0   8        6.18       19.31      6.83 o
 -21   1   8        0.10        0.69      2.98 o
 -20   1   8        8.64        9.42      4.32 o
 -19   1   8        0.06       -2.48      2.48 o
 -18   1   8        2.43        7.14      3.64 o
 -17   1   8       25.88       22.10      3.33 o
 -16   1   8       17.85       24.58      2.84 o
 -15   1   8        3.13        1.43      1.90 o
 -14   1   8      284.47      268.98      7.66 o
 -13   1   8        9.39        7.52      2.02 o
 -12   1   8       61.12       52.06      3.17 o
 -11   1   8       18.66       17.40      2.14 o
 -10   1   8      483.19      498.41     10.18 o
  -9   1   8      247.80      254.72      5.26 o
  -8   1   8      340.00      369.92      6.32 o
  -7   1   8       99.94       94.80      2.99 o
  -6   1   8      219.36      252.73      4.49 o
  -5   1   8       93.94      107.65      2.36 o
  -4   1   8      968.30      927.64     13.78 o
  -3   1   8        3.88        7.72      1.30 o
  -2   1   8       60.00       73.66      2.31 o
  -1   1   8       17.52       20.79      1.34 o
   0   1   8      928.85     1025.58     16.37 o
   1   1   8      178.73      187.99      5.37 o
   2   1   8     1797.51     1849.03     28.48 o
   3   1   8      655.88      737.04     11.22 o
   4   1   8      851.31      933.30     15.87 o
   5   1   8      360.52      378.51      6.28 o
   6   1   8       11.91       14.55      1.33 o
   7   1   8       15.02       10.56      1.23 o
   8   1   8      933.36      936.10     14.04 o
   9   1   8       77.11       79.13      4.33 o
  10   1   8       23.77       24.27      2.01 o
  11   1   8       17.77       17.03      1.90 o
  12   1   8       37.54       31.14      2.47 o
  13   1   8        0.03        0.57      1.48 o
  14   1   8       58.50       58.33      3.45 o
  15   1   8        4.26        1.48      1.87 o
  16   1   8        1.42        3.41      2.12 o
  17   1   8        6.60        6.14      2.53 o
  18   1   8       45.58       42.85      3.98 o
  19   1   8        0.13        1.49      3.08 o
  20   1   8       53.39       75.75      7.19 o
 -19   2   8       86.23       85.87      7.66 o
 -18   2   8       66.98       77.26      7.03 o
 -17   2   8       87.03       91.19     12.62 o
 -16   2   8        8.29        4.35      3.46 o
 -15   2   8        7.76        8.41      3.34 o
 -14   2   8       26.74       34.85      4.62 o
 -13   2   8        7.54        9.36      3.71 o
 -12   2   8      225.11      235.14     10.06 o
 -11   2   8       44.69       44.91      4.01 o
 -10   2   8       36.24       30.22      5.65 o
  -9   2   8       24.16       23.33      3.81 o
  -8   2   8        0.12        1.39      2.10 o
  -7   2   8       54.57       50.49      3.73 o
  -6   2   8      281.74      286.90      7.72 o
  -5   2   8        1.58       -0.68      1.65 o
  -4   2   8        1.90        1.73      1.71 o
  -3   2   8        2.41        0.53      1.22 o
  -2   2   8      124.92      125.02      4.63 o
  -1   2   8        2.08        2.38      1.64 o
   0   2   8      112.10      107.82      4.47 o
   1   2   8        0.06       -1.10      1.10 o
   2   2   8        3.54        1.61      1.66 o
   3   2   8       84.42       79.51      2.61 o
   4   2   8      254.48      236.18      4.67 o
   5   2   8        0.79        1.18      1.55 o
   6   2   8      422.24      399.99      8.18 o
   7   2   8      178.98      186.46      4.82 o
   8   2   8       51.78       51.17      2.48 o
   9   2   8       66.34       64.33      3.58 o
  10   2   8       28.23       27.88      2.32 o
  11   2   8       60.11       55.52      3.12 o
  12   2   8      111.62      125.99      4.84 o
  13   2   8      148.75      135.43      5.08 o
  14   2   8       41.29       41.31      3.15 o
  15   2   8       38.64       37.25      3.07 o
  16   2   8       14.71       13.84      2.52 o
  17   2   8        0.59       -1.29      2.04 o
  18   2   8        7.91       10.64      4.33 o
  19   2   8        1.53        0.11      3.69 o
 -17   3   8        0.03       -4.75      4.75 o
 -16   3   8       22.18       26.68     12.62 o
 -15   3   8        4.93        4.17      3.46 o
 -14   3   8        0.80        1.53      3.00 o
 -13   3   8        8.40        9.29      3.42 o
 -12   3   8       18.29       13.23      5.00 o
 -11   3   8       52.06       54.06     13.93 o
 -10   3   8       36.65       44.08      6.82 o
  -9   3   8        5.87        2.04      2.11 o
  -8   3   8      199.44      230.93     27.92 o
  -7   3   8      171.21      187.94     22.28 o
  -6   3   8       69.12       72.35      8.02 o
  -5   3   8        0.05       -1.69      2.68 o
  -4   3   8        5.42        0.24      4.07 o
  -3   3   8        2.99        2.39      2.39 o
  -2   3   8       53.04       53.45      4.01 o
  -1   3   8        1.24       -0.14      2.08 o
   0   3   8        5.22        4.53      4.25 o
   1   3   8      299.31      293.24     11.85 o
   2   3   8      146.26      152.11     13.02 o
   3   3   8        0.56        0.06      2.19 o
   4   3   8        0.22       -2.31      2.58 o
   5   3   8        1.63       -0.83      2.14 o
   6   3   8      163.40      161.98     10.83 o
   7   3   8        7.98        7.04      2.10 o
   8   3   8        1.84        2.93      2.14 o
   9   3   8       10.74       11.25      2.27 o
  10   3   8       43.55       47.73      3.49 o
  11   3   8        0.02        0.13      1.98 o
  12   3   8       14.33       17.32      2.80 o
  13   3   8        0.19       -3.90      3.90 o
  14   3   8       14.11       11.89      4.76 o
  15   3   8        0.62        4.14      2.70 o
  16   3   8        5.41        4.16      2.93 o
 -12   4   8        0.43       -0.15      3.00 o
 -11   4   8        7.86        1.30      5.35 o
 -10   4   8        0.43        3.09      6.39 o
  -9   4   8       16.66       19.41      5.05 o
  -8   4   8       39.36       46.93     17.82 o
  -7   4   8        3.06       -2.99      2.99 o
  -6   4   8       21.21       19.25      4.57 o
  -5   4   8       17.36       14.43      4.32 o
  -4   4   8        9.94        4.11      3.54 o
  -3   4   8        1.57        4.08      3.48 o
  -2   4   8        2.11        1.72      3.28 o
  -1   4   8        4.91        1.10      2.46 o
   0   4   8        2.43        1.92      3.60 o
   1   4   8        6.76        9.77      4.63 o
   2   4   8        0.72       -1.39      2.42 o
   3   4   8       55.18       51.02      6.39 o
   4   4   8        0.39       -0.01      2.41 o
   5   4   8        0.86       -1.89      2.40 o
   6   4   8        0.35        2.20      4.03 o
   7   4   8        0.15        0.19      3.67 o
   8   4   8        9.90       14.46      5.16 o
   9   4   8       13.07       13.70      6.15 o
  10   4   8        0.01        1.86      2.19 o
  11   4   8        0.20       -0.05      2.29 o
  12   4   8        0.02        4.05      2.55 o
 -21   0   9        0.00        0.59      4.75 o
 -19   0   9       29.04       25.84      6.24 o
 -17   0   9       22.76       16.68      4.46 o
 -15   0   9        2.57        0.00      2.94 o
 -13   0   9      439.23      424.06     14.91 o
 -11   0   9      160.79      159.68      7.76 o
  -9   0   9      310.61      319.53      9.31 o
  -7   0   9     2168.55     2438.38     48.25 o
  -5   0   9       91.87       93.43      3.82 o
  -3   0   9      563.59      643.13     12.77 o
  -1   0   9     1666.01     1922.63     34.99 o
   1   0   9     2128.01     2786.07     63.33 o
   3   0   9     1409.72     1681.26     33.74 o
   5   0   9      246.15      275.82      7.15 o
   7   0   9       38.03       30.00      3.26 o
   9   0   9        4.75        4.20      2.31 o
  11   0   9      185.95      187.14      6.59 o
  13   0   9        5.58        3.90      2.12 o
  15   0   9        0.90       -0.20      2.28 o
  17   0   9       69.76       66.90      6.19 o
  19   0   9        6.99        2.27      3.67 o
 -20   1   9       23.28       27.99      3.82 o
 -19   1   9        2.73        5.50      2.96 o
 -18   1   9       39.84       39.33      3.96 o
 -17   1   9       43.89       42.90      3.82 o
 -16   1   9      125.13      132.65      5.94 o
 -15   1   9       38.54       35.80      3.04 o
 -14   1   9       10.91        7.34      2.14 o
 -13   1   9       18.94       15.03      2.27 o
 -12   1   9       24.02       14.57      2.20 o
 -11   1   9       69.58       66.68      3.52 o
 -10   1   9        4.37        7.12      1.76 o
  -9   1   9       57.37       51.19      2.47 o
  -8   1   9        5.69        3.94      1.35 o
  -7   1   9      201.74      199.97      4.03 o
  -6   1   9        6.78        5.05      1.30 o
  -5   1   9      598.83      589.35      8.73 o
  -4   1   9       90.62       81.35      2.19 o
  -3   1   9      596.87      610.55      9.61 o
  -2   1   9       22.76       22.88      1.18 o
  -1   1   9      643.10      680.37     11.49 o
   0   1   9     1059.47     1199.09     23.67 o
   1   1   9        1.77       -0.99      0.99 o
   2   1   9       17.13       18.37      1.18 o
   3   1   9      100.81       86.38      2.85 o
   4   1   9       40.77       39.24      1.68 o
   5   1   9       18.30       16.95      1.28 o
   6   1   9        9.03        9.22      1.31 o
   7   1   9     1108.96     1087.50     16.11 o
   8   1   9      159.35      144.59      3.84 o
   9   1   9       22.08       20.20      1.88 o
  10   1   9       42.25       44.47      2.49 o
  11   1   9      412.94      401.29      7.98 o
  12   1   9      152.90      153.62      4.78 o
  13   1   9      682.75      709.40     15.26 o
  14   1   9       27.21       27.13      2.77 o
  15   1   9       33.18       41.29      3.33 o
  16   1   9        9.78       10.87      2.49 o
  17   1   9        3.10        4.36      2.58 o
  18   1   9        3.48       -0.76      2.52 o
  19   1   9       29.22       34.11      4.44 o
  20   1   9        0.29       -1.00      3.92 o
 -19   2   9        0.24        3.27      6.24 o
 -18   2   9       46.14       56.71     13.81 o
 -17   2   9       13.71       19.51     10.25 o
 -16   2   9        6.46        6.01      3.67 o
 -15   2   9        0.63        1.34      3.15 o
 -14   2   9       89.73       83.51      6.29 o
 -13   2   9      147.05      176.62     15.15 o
 -12   2   9        2.09       -0.59      2.73 o
 -11   2   9       25.88       20.33      3.38 o
 -10   2   9        7.94        5.36      2.52 o
  -9   2   9      434.48      414.03     19.90 o
  -8   2   9       63.12       64.59      4.25 o
  -7   2   9      312.78      306.18      8.47 o
  -6   2   9      135.99      117.77      4.53 o
  -5   2   9       71.63       68.91      2.95 o
  -4   2   9      459.74      433.20     11.17 o
  -3   2   9      251.66      232.82      7.08 o
  -2   2   9        2.47       -0.27      2.69 o
  -1   2   9      210.33      200.71      6.44 o
   0   2   9        1.99        1.92      1.34 o
   1   2   9       49.68       46.69      2.38 o
   2   2   9       49.27       46.21      2.32 o
   3   2   9       46.30       48.40      2.08 o
   4   2   9        0.00       -1.55      1.55 o
   5   2   9      171.28      171.09      4.51 o
   6   2   9       76.13       72.11      3.37 o
   7   2   9       33.67       27.32      2.06 o
   8   2   9      188.43      190.71      5.76 o
   9   2   9       51.05       50.03      2.63 o
  10   2   9       10.40        8.91      1.76 o
  11   2   9       74.91       74.14      3.69 o
  12   2   9        2.19        2.64      1.82 o
  13   2   9        5.59        3.67      3.22 o
  14   2   9        0.29        0.55      1.85 o
  15   2   9       50.11       52.03      3.55 o
  16   2   9       14.02       15.49      2.62 o
  17   2   9        7.20        7.29      2.44 o
  18   2   9        0.72        0.70      2.36 o
 -16   3   9        5.75        1.49      3.42 o
 -15   3   9        0.01       -3.12      3.12 o
 -14   3   9        1.35       -0.74      3.15 o
 -13   3   9       44.94       52.77     11.88 o
 -12   3   9        5.41        5.42      2.99 o
 -11   3   9       39.46       40.27      4.79 o
 -10   3   9        2.00       -0.86      2.31 o
  -9   3   9       48.91       53.90      4.10 o
  -8   3   9       96.16      107.22      5.32 o
  -7   3   9       13.44       10.46      3.93 o
  -6   3   9       87.92      109.23     11.73 o
  -5   3   9        5.31        7.08      3.63 o
  -4   3   9        0.95       -2.07      2.07 o
  -3   3   9      142.55      134.55      6.41 o
  -2   3   9        5.27        8.48      4.93 o
  -1   3   9       10.35        5.68      2.58 o
   0   3   9       86.09       86.00      9.21 o
   1   3   9      539.02      544.17     16.47 o
   2   3   9      287.13      270.09     10.10 o
   3   3   9       81.75       75.12      5.01 o
   4   3   9       19.72       17.14      3.18 o
   5   3   9       14.10       14.60      3.07 o
   6   3   9       51.46       53.46      6.23 o
   7   3   9        6.05        4.09      1.89 o
   8   3   9       13.61       11.61      2.15 o
   9   3   9      100.66       91.59      4.58 o
  10   3   9        0.11       -0.69      1.81 o
  11   3   9        0.01        0.31      1.95 o
  12   3   9        8.49       11.13      3.46 o
  13   3   9       20.20       18.29      3.02 o
  14   3   9        5.30        7.05      2.64 o
  15   3   9        5.10        6.40      3.04 o
  16   3   9        3.38        6.57      3.08 o
 -12   4   9        2.72        0.78      5.71 o
 -11   4   9       18.43        8.52      5.05 o
 -10   4   9        2.96        1.83      4.22 o
  -9   4   9        1.46       -1.23      3.79 o
  -8   4   9       54.00       57.16      6.88 o
  -7   4   9       38.98       41.27      6.53 o
  -6   4   9        0.13       -2.28      3.72 o
  -5   4   9       12.42        8.93      4.06 o
  -4   4   9        7.49        3.76      4.75 o
  -3   4   9        0.83       -1.93      3.21 o
  -2   4   9        0.01       -3.51      5.50 o
  -1   4   9        1.19       -2.46      2.46 o
   0   4   9       23.65       27.27      3.84 o
   1   4   9       96.98      100.95      6.22 o
   2   4   9       15.49       17.39      3.52 o
   3   4   9        1.33        2.29      2.84 o
   4   4   9       15.24       13.35      5.60 o
   5   4   9       12.72       11.68      3.22 o
   6   4   9        5.51        2.21      2.96 o
   7   4   9        3.20        3.80      3.02 o
   8   4   9        0.58        0.51      3.07 o
   9   4   9        5.30       -0.57      3.07 o
  10   4   9        0.24        0.13      3.48 o
  11   4   9       19.89       20.85      3.48 o
 -20   0  10       28.88       42.77      7.72 o
 -18   0  10      162.19      175.85     13.07 o
 -16   0  10        0.07       -0.22      3.12 o
 -14   0  10        0.03        0.00      2.78 o
 -12   0  10      274.36      268.02     10.82 o
 -10   0  10        4.13        1.97      4.75 o
  -8   0  10      216.07      216.07     11.36 o
  -6   0  10       30.44       35.38      2.33 o
  -4   0  10       81.71       90.97      3.29 o
  -2   0  10      366.94      397.28      8.67 o
   0   0  10     2108.23     2561.19     50.42 o
   2   0  10      772.01      966.49     21.05 o
   4   0  10       35.10       32.10      2.31 o
   6   0  10      256.72      251.04     10.35 o
   8   0  10       39.76       38.67      2.92 o
  10   0  10       27.87       25.68      3.09 o
  12   0  10       13.39       10.65      2.54 o
  14   0  10        1.55        0.76      2.19 o
  16   0  10       83.71       65.38      5.32 o
  18   0  10       64.76       96.41      7.56 o
  20   0  10        1.04       10.10      6.83 o
 -20   1  10        2.61        3.13      3.09 o
 -19   1  10       34.28       38.57      4.14 o
 -18   1  10        3.41        3.18      3.10 o
 -17   1  10        0.56        3.85      4.20 o
 -16   1  10       16.37       19.67      3.11 o
 -15   1  10       25.42       25.06      3.19 o
 -14   1  10      126.33      108.46      7.39 o
 -13   1  10        0.62       -0.48      1.71 o
 -12   1  10        8.02        5.85      3.24 o
 -11   1  10        9.50        7.76      1.91 o
 -10   1  10       18.04       18.66      2.20 o
  -9   1  10       51.45       68.87      4.47 o
  -8   1  10        1.00       -1.21      1.21 o
  -7   1  10        9.45        6.81      1.37 o
  -6   1  10      125.60      117.89      3.00 o
  -5   1  10       33.80       30.65      1.44 o
  -4   1  10      542.73      541.80      8.17 o
  -3   1  10        0.50       -0.40      0.73 o
  -2   1  10      127.13      128.49      4.03 o
  -1   1  10      199.74      233.40      6.88 o
   0   1  10      266.88      278.20      5.16 o
   1   1  10       51.09       63.04      2.22 o
   2   1  10      398.63      366.19      6.42 o
   3   1  10       12.75       15.01      1.34 o
   4   1  10       57.70       52.93      2.11 o
   5   1  10       26.51       27.18      1.65 o
   6   1  10      170.23      155.94      3.64 o
   7   1  10       19.46       17.78      1.57 o
   8   1  10     1132.61     1066.40     17.20 o
   9   1  10      744.85      739.29     12.63 o
  10   1  10      293.78      286.84      6.21 o
  11   1  10       61.57       61.03      3.19 o
  12   1  10        1.58       -1.64      1.64 o
  13   1  10       58.03       61.70      3.38 o
  14   1  10       29.20       28.35      2.82 o
  15   1  10       10.64       11.34      2.50 o
  16   1  10        0.02        0.44      2.31 o
  17   1  10       10.52       11.09      2.92 o
  18   1  10       16.78       10.64      3.19 o
  19   1  10        0.02        0.76      4.66 o
 -18   2  10       16.09       21.97      5.94 o
 -17   2  10        0.11        0.13      3.67 o
 -16   2  10       16.76       16.32      4.30 o
 -15   2  10       14.51       10.43     13.07 o
 -14   2  10       21.83       22.24      5.05 o
 -13   2  10       43.21       41.47      4.91 o
 -12   2  10       52.37       42.61      4.69 o
 -11   2  10       29.42       30.33      4.12 o
 -10   2  10       24.47       24.86      3.46 o
  -9   2  10       32.27       34.63      3.64 o
  -8   2  10       17.40       15.31      2.89 o
  -7   2  10       39.01       37.42      3.08 o
  -6   2  10      316.88      315.59      8.84 o
  -5   2  10      251.68      238.12      7.18 o
  -4   2  10       95.21       84.46      3.99 o
  -3   2  10      364.75      355.10      8.14 o
  -2   2  10      136.27      134.70      4.15 o
  -1   2  10      458.28      444.31     10.60 o
   0   2  10        2.10        0.26      1.82 o
   1   2  10      221.08      212.28      4.86 o
   2   2  10       73.44       74.71      2.97 o
   3   2  10        0.45        0.11      1.15 o
   4   2  10      108.33       95.81      4.61 o
   5   2  10      130.91      135.59      4.12 o
   6   2  10      128.93      119.25      3.93 o
   7   2  10       66.70       57.95      2.84 o
   8   2  10       51.19       43.00      2.59 o
   9   2  10       12.93       10.03      1.85 o
  10   2  10       11.16       12.78      2.35 o
  11   2  10       40.95       38.35      2.65 o
  12   2  10       11.79       14.69      2.44 o
  13   2  10       18.43       14.81      2.46 o
  14   2  10       28.91       28.68      4.51 o
  15   2  10        0.01        1.51      2.16 o
  16   2  10       22.11       24.53      3.05 o
  17   2  10        3.24        6.09      2.50 o
  18   2  10        2.65        6.53      2.67 o
 -16   3  10       18.51       18.89      4.78 o
 -15   3  10       12.28        9.83      3.97 o
 -14   3  10        1.55        5.24      3.46 o
 -13   3  10       46.50       45.95      5.20 o
 -12   3  10        3.35       -1.75      2.59 o
 -11   3  10        4.05        3.80      2.78 o
 -10   3  10        7.17        5.66      2.78 o
  -9   3  10        0.90       -0.53      2.31 o
  -8   3  10        0.55        1.38      2.15 o
  -7   3  10       82.68       99.13      7.91 o
  -6   3  10      266.45      260.38     12.63 o
  -5   3  10       39.91       32.78      5.26 o
  -4   3  10        2.38        4.62      3.39 o
  -3   3  10        5.80        6.96      2.78 o
  -2   3  10        0.05       -2.22      2.22 o
  -1   3  10       40.21       43.31      4.77 o
   0   3  10        6.77       10.16      3.30 o
   1   3  10        3.75       -1.61      2.43 o
   2   3  10      114.13      121.22     11.35 o
   3   3  10        0.02        0.89      2.36 o
   4   3  10       47.60       53.38      4.63 o
   5   3  10        0.69        4.57      2.57 o
   6   3  10       27.61       31.63      2.54 o
   7   3  10        1.61       -1.44      1.58 o
   8   3  10       16.07       18.39      3.99 o
   9   3  10       14.91       14.57      2.45 o
  10   3  10       20.36       16.21      5.15 o
  11   3  10        0.25        0.94      2.15 o
  12   3  10       15.58       20.35      3.82 o
  13   3  10        3.55        1.62      2.91 o
  14   3  10       13.73       19.13      4.20 o
  15   3  10        3.65        2.40      3.00 o
 -11   4  10        5.28        4.51      5.31 o
 -10   4  10        0.58       -0.12      4.30 o
  -9   4  10        3.26       -0.39      4.03 o
  -8   4  10       18.51       12.93      4.96 o
  -7   4  10        2.77        7.43      4.58 o
  -6   4  10        4.35        0.76      3.56 o
  -5   4  10        4.09       -4.05      8.91 o
  -4   4  10        3.58        2.58      3.79 o
  -3   4  10        0.04       -3.27      3.45 o
  -2   4  10       19.36       26.40      4.83 o
  -1   4  10        1.47        0.69      2.84 o
   0   4  10       43.25       42.77      4.66 o
   1   4  10      121.73      120.35      9.39 o
   2   4  10      164.19      163.92      8.92 o
   3   4  10       37.83       30.33      4.22 o
   4   4  10       45.71       59.51      7.45 o
   5   4  10       20.02       23.92      4.07 o
   6   4  10        9.63       10.13      3.84 o
   7   4  10        0.05       -1.83      2.91 o
   8   4  10        0.64        0.11      3.76 o
   9   4  10        1.74        1.96      2.23 o
  10   4  10       19.47       26.22      3.28 o
 -19   0  11        0.01        8.91      5.35 o
 -17   0  11        4.59       -0.89      4.16 o
 -15   0  11        0.06        0.57      3.00 o
 -13   0  11      468.19      429.87     15.43 o
 -11   0  11        3.75        1.07      2.57 o
  -9   0  11       20.28       30.66      3.41 o
  -7   0  11      121.85      130.29      9.22 o
  -5   0  11     1171.72     1206.08     22.95 o
  -3   0  11      282.25      304.48      7.23 o
  -1   0  11      759.51      890.24     17.42 o
   1   0  11       43.56       59.31      3.43 o
   3   0  11        6.15        2.60      1.65 o
   5   0  11      769.12      831.87     18.16 o
   7   0  11      310.15      333.07     11.13 o
   9   0  11     3679.13     3720.46     73.35 o
  11   0  11      697.23      727.20     17.07 o
  13   0  11        0.79        0.16      2.23 o
  15   0  11       52.76       61.78      5.22 o
  17   0  11       47.19       55.07      6.29 o
  19   0  11        1.45        6.02      4.30 o
 -19   1  11       23.64       23.73      3.69 o
 -18   1  11        0.32       -0.13      2.59 o
 -17   1  11       57.27       64.88      4.54 o
 -16   1  11        1.04       -2.15      2.15 o
 -15   1  11      115.27      110.14      5.51 o
 -14   1  11        1.37        1.93      2.19 o
 -13   1  11        0.53       -0.69      1.71 o
 -12   1  11       53.63       49.35      3.19 o
 -11   1  11      496.50      479.68     11.42 o
 -10   1  11       32.70       29.80      2.46 o
  -9   1  11      187.76      177.69      4.89 o
  -8   1  11       36.46       41.52      2.20 o
  -7   1  11      157.66      171.23      4.20 o
  -6   1  11        2.94        2.31      1.25 o
  -5   1  11     1297.14     1337.16     19.88 o
  -4   1  11       42.19       42.44      1.89 o
  -3   1  11       91.89       96.63      2.45 o
  -2   1  11      196.18      233.21      4.39 o
  -1   1  11        7.35       12.24      1.38 o
   0   1  11      743.37      820.39     12.78 o
   1   1  11      758.90      830.73     12.93 o
   2   1  11       18.34       15.57      1.43 o
   3   1  11       53.21       49.22      2.08 o
   4   1  11        0.45        0.03      1.08 o
   5   1  11        4.22        7.92      1.47 o
   6   1  11       23.21       26.04      3.26 o
   7   1  11      355.67      346.16      6.93 o
   8   1  11        0.41        0.94      1.46 o
   9   1  11        0.16        1.40      1.42 o
  10   1  11       21.31       22.43      2.03 o
  11   1  11       11.61       13.10      1.82 o
  12   1  11        0.11        3.41      1.84 o
  13   1  11       77.91       76.44      3.66 o
  14   1  11       17.93       13.94      2.50 o
  15   1  11       30.34       39.20      3.73 o
  16   1  11        6.38        9.32      2.86 o
  17   1  11       17.54       28.70      3.74 o
  18   1  11        2.69        1.05      2.88 o
  19   1  11       46.10       70.70     10.99 o
 -18   2  11        3.73        6.53      5.94 o
 -17   2  11        3.38       -2.89      3.67 o
 -16   2  11        0.02       -3.10      6.83 o
 -15   2  11        2.31        6.83      3.57 o
 -14   2  11        1.03       -2.10      3.13 o
 -13   2  11       26.40       24.82      4.46 o
 -12   2  11        2.05       -0.90      6.09 o
 -11   2  11      182.51      172.70      7.88 o
 -10   2  11       14.33       11.96      3.41 o
  -9   2  11       68.71       62.91      5.03 o
  -8   2  11       95.32       95.95     11.27 o
  -7   2  11      219.35      254.16      9.11 o
  -6   2  11       53.98       58.80      3.58 o
  -5   2  11       83.21       85.36      3.75 o
  -4   2  11        7.90        8.86      1.91 o
  -3   2  11        0.03       -3.00      3.00 o
  -2   2  11      334.44      335.03      7.66 o
  -1   2  11      280.85      276.38      6.89 o
   0   2  11      133.06      127.47      4.13 o
   1   2  11      302.75      274.57      6.47 o
   2   2  11        7.85        3.52      1.51 o
   3   2  11      284.86      268.69      6.40 o
   4   2  11       73.44       66.28      2.95 o
   5   2  11      116.97      106.28      3.70 o
   6   2  11       68.74       61.93      2.89 o
   7   2  11      107.10      102.86      3.83 o
   8   2  11      121.68      109.39      3.98 o
   9   2  11       40.15       40.44      2.66 o
  10   2  11        7.60        6.20      1.85 o
  11   2  11       52.74       51.79      3.07 o
  12   2  11        1.06       -0.75      1.86 o
  13   2  11        5.19        6.22      2.96 o
  14   2  11        3.35        3.97      2.17 o
  15   2  11       41.21       48.85      3.88 o
  16   2  11        6.19        2.59      2.46 o
  17   2  11        1.94       -1.08      2.34 o
 -15   3  11        0.94        3.28      3.76 o
 -14   3  11        6.23        6.45      3.67 o
 -13   3  11        0.45        1.03      5.05 o
 -12   3  11       23.32       27.31      4.90 o
 -11   3  11       89.77      107.43     17.67 o
 -10   3  11        0.37        2.45      2.66 o
  -9   3  11       81.54       86.17      9.53 o
  -8   3  11       23.88       23.33      3.11 o
  -7   3  11       22.55       21.00      6.53 o
  -6   3  11       26.02       19.04      4.73 o
  -5   3  11       26.04       14.19      6.39 o
  -4   3  11       15.91       14.51      3.58 o
  -3   3  11       14.70       11.10      3.41 o
  -2   3  11       31.64       33.61      4.25 o
  -1   3  11       46.79       42.73      4.45 o
   0   3  11      244.03      242.15      9.59 o
   1   3  11       44.43       40.80      4.33 o
   2   3  11      103.29       98.27      6.11 o
   3   3  11       16.70       11.25      3.16 o
   4   3  11       34.03       31.02      9.07 o
   5   3  11        0.86        1.19      3.13 o
   6   3  11       20.17       18.77      3.17 o
   7   3  11        4.03        6.22      4.41 o
   8   3  11        5.26        4.42      2.10 o
   9   3  11       51.70       46.53      3.77 o
  10   3  11        2.85        3.67      2.27 o
  11   3  11        5.75       11.51      3.04 o
  12   3  11        9.19        9.35      2.79 o
  13   3  11       28.45       43.14      4.97 o
  14   3  11        6.99        5.88      3.03 o
 -10   4  11        1.57       -3.95      4.06 o
  -9   4  11        3.05       -0.58      4.59 o
  -8   4  11        1.15       -1.91      4.39 o
  -7   4  11        2.87       -4.06      4.46 o
  -6   4  11        1.95        2.31      4.03 o
  -5   4  11        0.83       -3.52      3.52 o
  -4   4  11       19.15       20.75      5.05 o
  -3   4  11        0.47        4.51      3.77 o
  -2   4  11        0.03        0.48      3.75 o
  -1   4  11       11.00       14.97      3.59 o
   0   4  11        0.44        0.34      2.91 o
   1   4  11        0.02       -1.58      2.94 o
   2   4  11        4.50       -1.94      3.11 o
   3   4  11        7.45        9.27      5.33 o
   4   4  11        3.38        0.06      3.21 o
   5   4  11        9.37       11.10      3.65 o
   6   4  11        0.48        2.08      3.09 o
   7   4  11        2.01        2.12      3.84 o
   8   4  11       17.49       18.49      4.92 o
   9   4  11        2.82        4.26      4.20 o
 -18   0  12        5.59        6.83      5.05 o
 -16   0  12       13.11       12.95      3.92 o
 -14   0  12        7.61        3.43      3.27 o
 -12   0  12       18.53       11.85      3.56 o
 -10   0  12        2.28        7.14      2.61 o
  -8   0  12        4.28        3.53      2.54 o
  -6   0  12      432.61      474.30     13.61 o
  -4   0  12      113.29      122.29      5.34 o
  -2   0  12      891.01     1021.02     19.81 o
   0   0  12      244.51      221.14      5.97 o
   2   0  12        7.22        4.70      1.69 o
   4   0  12      283.29      275.26      8.19 o
   6   0  12      197.74      213.11      8.00 o
   8   0  12      396.21      427.54     13.23 o
  10   0  12       11.65       12.97      2.58 o
  12   0  12       19.43       29.67      3.64 o
  14   0  12       77.21       80.90      5.79 o
  16   0  12       57.37       64.62      7.32 o
  18   0  12       16.55       30.23      5.54 o
 -19   1  12        3.99        2.63      2.80 o
 -18   1  12        0.12        0.21      2.69 o
 -17   1  12        1.75       -0.33      2.41 o
 -16   1  12       24.39       24.64      3.21 o
 -15   1  12       16.75        9.42      3.94 o
 -14   1  12       21.38       21.21      3.01 o
 -13   1  12       96.21       95.94      6.93 o
 -12   1  12       79.38       82.18      4.93 o
 -11   1  12        9.79       11.52      2.07 o
 -10   1  12      103.41       96.66      4.11 o
  -9   1  12       26.31       25.21      2.15 o
  -8   1  12        0.95       -0.08      1.45 o
  -7   1  12      140.38      138.39      3.74 o
  -6   1  12      198.62      220.32      5.69 o
  -5   1  12      132.44      132.50      3.79 o
  -4   1  12        0.09        0.83      1.49 o
  -3   1  12      844.63      908.40     14.14 o
  -2   1  12       91.35       82.49      2.73 o
  -1   1  12      559.75      606.05     10.01 o
   0   1  12      219.45      221.37      6.15 o
   1   1  12       11.98        7.89      2.34 o
   2   1  12       27.91       27.76      1.77 o
   3   1  12       65.63       65.57      2.83 o
   4   1  12       32.47       33.25      1.94 o
   5   1  12        0.97       -1.22      1.99 o
   6   1  12       31.71       33.95      2.49 o
   7   1  12      703.31      691.51     12.02 o
   8   1  12        0.05        0.18      1.43 o
   9   1  12       14.27        8.51      1.78 o
  10   1  12       38.96       42.93      2.48 o
  11   1  12        7.68        8.73      1.73 o
  12   1  12       26.03       24.96      2.60 o
  13   1  12        5.16        1.91      1.97 o
  14   1  12       25.47       29.39      3.42 o
  15   1  12        0.97       -2.39      2.39 o
  16   1  12        1.92        1.33      2.60 o
  17   1  12        9.05        9.56      3.30 o
  18   1  12       21.70       24.40      4.37 o
 -17   2  12        1.11        0.00      5.64 o
 -16   2  12        1.57       -1.78      3.86 o
 -15   2  12        0.31       -2.87      3.25 o
 -14   2  12       10.81       11.04      5.35 o
 -13   2  12        3.45       -1.21      2.83 o
 -12   2  12        0.03       -3.34      6.09 o
 -11   2  12        4.75       -0.26      2.84 o
 -10   2  12      100.08       79.76      5.35 o
  -9   2  12        6.98        4.68      2.88 o
  -8   2  12      108.94      101.88      5.73 o
  -7   2  12      377.65      355.54     11.66 o
  -6   2  12      166.54      163.25     14.23 o
  -5   2  12      211.76      208.74      6.20 o
  -4   2  12       26.78       26.57      2.51 o
  -3   2  12       70.31       68.18      3.18 o
  -2   2  12      188.50      190.22      6.99 o
  -1   2  12      400.78      414.12      9.10 o
   0   2  12      510.16      517.43     10.81 o
   1   2  12       49.47       36.43      5.48 o
   2   2  12        0.56        0.26      1.79 o
   3   2  12       11.96        9.14      1.77 o
   4   2  12      109.31      115.10      5.80 o
   5   2  12       55.23       57.90      2.95 o
   6   2  12      179.17      181.89      7.33 o
   7   2  12      348.29      335.87      7.96 o
   8   2  12        2.55        4.84      1.72 o
   9   2  12        1.93        0.98      1.73 o
  10   2  12      103.29       91.19      3.93 o
  11   2  12        1.28        0.90      2.26 o
  12   2  12        4.37        4.47      2.16 o
  13   2  12        1.21        1.67      2.19 o
  14   2  12       25.39       30.43      3.30 o
  15   2  12       12.69       13.76      3.09 o
  16   2  12        0.10       -2.48      2.48 o
  17   2  12        0.15        1.66      3.40 o
 -14   3  12        8.78        2.52      3.55 o
 -13   3  12        3.06        6.63      3.63 o
 -12   3  12        0.20        1.39      2.96 o
 -11   3  12        0.00        2.78      3.07 o
 -10   3  12       14.38       14.28      3.36 o
  -9   3  12        1.68        5.57      2.83 o
  -8   3  12       21.91       20.18      4.42 o
  -7   3  12        6.65        0.40      5.14 o
  -6   3  12        1.10        1.22      2.22 o
  -5   3  12       25.17       22.99      3.88 o
  -4   3  12      223.28      216.79     22.13 o
  -3   3  12       26.84       28.27      4.16 o
  -2   3  12        3.19       -2.02      3.70 o
  -1   3  12       16.27        9.21      3.29 o
   0   3  12      113.64      102.51      6.48 o
   1   3  12      176.63      159.00      9.57 o
   2   3  12      140.64      136.25      7.28 o
   3   3  12        0.80        0.20      1.68 o
   4   3  12        0.59        0.73      1.77 o
   5   3  12        3.83        2.75      1.94 o
   6   3  12        1.84        3.17      1.96 o
   7   3  12       52.06       51.26      4.93 o
   8   3  12       38.05       32.83      3.30 o
   9   3  12       11.15        8.89      3.00 o
  10   3  12        4.88        2.40      2.15 o
  11   3  12        6.42        4.36      2.45 o
  12   3  12        2.80       -0.22      2.35 o
  13   3  12        0.02        1.00      3.86 o
  14   3  12        9.12       14.33      4.04 o
  -9   4  12        0.68        4.14      4.75 o
  -8   4  12        1.19        5.43      4.59 o
  -7   4  12        0.77       -4.13      4.13 o
  -6   4  12        0.00       -2.00      3.86 o
  -5   4  12        2.10        4.35      4.32 o
  -4   4  12        2.41        1.78      7.57 o
  -3   4  12        0.26       -2.95      3.75 o
  -2   4  12        0.00       -2.94      5.64 o
  -1   4  12        3.44        1.69      4.03 o
   0   4  12       27.22       27.19      7.32 o
   1   4  12        0.21        0.09      3.15 o
   2   4  12        0.01       -1.68      2.98 o
   3   4  12       16.60       16.02      6.51 o
   4   4  12        4.33        5.24      3.54 o
   5   4  12        0.05        0.78      3.17 o
   6   4  12        3.47        6.26      3.65 o
   7   4  12        0.32       -3.31      3.31 o
   8   4  12        0.65       -2.85      3.20 o
 -19   0  13        0.90        0.00      5.35 o
 -17   0  13       44.91       65.05      8.32 o
 -15   0  13        1.51        3.51      3.42 o
 -13   0  13      530.73      510.03     17.95 o
 -11   0  13       79.05       62.87      5.24 o
  -9   0  13      104.60      119.76     11.14 o
  -7   0  13       26.86       29.55      3.47 o
  -5   0  13     2110.70     2348.04     54.95 o
  -3   0  13       86.80       98.97      6.40 o
  -1   0  13       27.28       39.34      3.13 o
   1   0  13        8.19        8.76      2.60 o
   3   0  13      162.78      166.80      6.81 o
   5   0  13       69.32       66.30      4.50 o
   7   0  13       58.23       65.88      7.76 o
   9   0  13       60.34       58.33      4.62 o
  11   0  13       41.54       39.77      4.76 o
  13   0  13       44.29       54.14      4.28 o
  15   0  13       13.17       15.38      6.35 o
  17   0  13       22.81       24.85      5.24 o
 -18   1  13        0.00       -2.70      2.70 o
 -17   1  13       40.64       51.40      5.95 o
 -16   1  13        6.15        6.59      2.63 o
 -15   1  13       40.06       34.19      3.46 o
 -14   1  13       16.51       16.94      2.78 o
 -13   1  13       67.02       56.95      3.92 o
 -12   1  13      124.15       98.80      5.01 o
 -11   1  13        5.49        0.29      3.39 o
 -10   1  13       60.82       50.10      3.94 o
  -9   1  13        4.04        1.71      2.04 o
  -8   1  13       25.96       27.73      2.87 o
  -7   1  13      154.53      144.61      4.16 o
  -6   1  13       44.52       43.80      2.52 o
  -5   1  13      352.72      364.79      6.93 o
  -4   1  13       66.72       72.57      2.74 o
  -3   1  13       61.47       63.69      2.55 o
  -2   1  13       22.76       21.57      1.73 o
  -1   1  13        3.87        2.48      1.31 o
   0   1  13        3.68        2.66      1.91 o
   1   1  13      266.19      301.73      8.22 o
   2   1  13      102.74      103.18      3.16 o
   3   1  13      356.32      374.17      7.06 o
   4   1  13       10.52       11.12      2.68 o
   5   1  13        0.91        0.42      1.50 o
   6   1  13        3.49       -0.26      1.65 o
   7   1  13      374.71      391.98      7.85 o
   8   1  13      561.99      559.79     11.84 o
   9   1  13       53.74       56.66      4.09 o
  10   1  13       35.78       36.23      2.46 o
  11   1  13        7.19        7.64      1.81 o
  12   1  13       21.26       19.30      2.88 o
  13   1  13       47.38       46.35      3.70 o
  14   1  13        0.86        0.01      2.55 o
  15   1  13       12.22       16.51      3.35 o
  16   1  13       26.48       34.91      4.20 o
  17   1  13        1.54       -2.61      3.86 o
 -17   2  13        0.12       12.18      6.53 o
 -16   2  13        1.12        5.35      5.64 o
 -15   2  13       29.47       30.25      5.24 o
 -14   2  13       10.32        7.88      5.05 o
 -13   2  13        9.31       15.35      4.06 o
 -12   2  13        4.75        3.29      4.01 o
 -11   2  13       41.46       45.19      4.66 o
 -10   2  13        5.17        6.49      3.51 o
  -9   2  13        3.84        1.17      2.62 o
  -8   2  13       36.13       38.19      4.10 o
  -7   2  13      149.39      162.29      6.22 o
  -6   2  13       74.43       69.02      3.70 o
  -5   2  13       42.02       38.04      2.97 o
  -4   2  13       67.39       68.61      4.43 o
  -3   2  13        0.42       -1.48      1.70 o
  -2   2  13      504.13      502.51     13.57 o
  -1   2  13       60.82       50.92      3.07 o
   0   2  13      450.63      450.28      9.90 o
   1   2  13        5.41        4.39      2.00 o
   2   2  13        0.21       -0.62      1.80 o
   3   2  13       76.58       62.80      3.63 o
   4   2  13        0.53        0.41      1.52 o
   5   2  13       92.18       91.82      4.36 o
   6   2  13       37.50       30.91      2.53 o
   7   2  13       15.71       12.94      2.13 o
   8   2  13       57.59       58.20      3.36 o
   9   2  13       41.99       38.20      2.89 o
  10   2  13        1.08        4.06      1.94 o
  11   2  13       69.72       67.65      4.45 o
  12   2  13       14.69       16.30      2.65 o
  13   2  13        1.43        1.61      2.42 o
  14   2  13        3.19        1.09      2.27 o
  15   2  13       38.75       52.63      4.22 o
  16   2  13        0.22       -0.31      2.52 o
 -14   3  13       26.24       17.82      7.13 o
 -13   3  13        6.44        0.87      3.55 o
 -12   3  13       15.50       14.08      3.85 o
 -11   3  13       32.89       50.32      7.03 o
 -10   3  13        0.08        3.27      3.01 o
  -9   3  13       15.37       13.88      3.35 o
  -8   3  13        0.02        4.16      2.69 o
  -7   3  13        3.57        3.71      2.52 o
  -6   3  13       37.13       35.66      6.02 o
  -5   3  13       14.14       14.95      2.71 o
  -4   3  13        0.07        1.98      2.20 o
  -3   3  13       14.10        9.46      5.32 o
  -2   3  13        0.28       -1.62      1.62 o
  -1   3  13        2.78        2.34      1.70 o
   0   3  13       53.31       48.35      3.25 o
   1   3  13      188.93      181.98      6.36 o
   2   3  13        0.47       -1.23      3.98 o
   3   3  13       17.97       18.13      2.37 o
   4   3  13       41.79       37.17      3.07 o
   5   3  13      109.69      104.44      4.97 o
   6   3  13        0.24        1.99      1.99 o
   7   3  13       67.78       63.46      4.97 o
   8   3  13       22.27       24.25      2.87 o
   9   3  13        7.45        5.30      2.43 o
  10   3  13        2.03        2.78      2.74 o
  11   3  13        1.65       -0.20      2.34 o
  12   3  13        5.35        2.31      2.68 o
  13   3  13        8.54        8.26      3.57 o
  -8   4  13        0.19        4.46      5.64 o
  -7   4  13        1.82        1.11      4.73 o
  -6   4  13       12.32        9.00      5.07 o
  -5   4  13        9.67        4.71      4.40 o
  -4   4  13        0.34        6.80      8.32 o
  -3   4  13        5.91        4.80      4.46 o
  -2   4  13        0.46        6.34      4.52 o
  -1   4  13       20.09       28.18      5.96 o
   0   4  13        1.37       -2.35      3.44 o
   1   4  13        0.00       -4.65      4.72 o
   2   4  13        2.54        0.58      3.50 o
   3   4  13        0.65       -1.47      3.64 o
   4   4  13        0.11       -2.80      3.01 o
   5   4  13        9.37        7.63      3.81 o
   6   4  13        0.35       -0.01      3.53 o
   7   4  13        0.12       -1.94      3.30 o
 -18   0  14       88.41       99.81     10.40 o
 -16   0  14        6.57        3.27      5.05 o
 -14   0  14      367.02      357.58     24.21 o
 -12   0  14       75.34       85.45      6.40 o
 -10   0  14       36.62       37.69      4.00 o
  -8   0  14        1.88        1.74      2.40 o
  -6   0  14      193.44      212.90      8.38 o
  -4   0  14     2563.65     2866.80     66.66 o
  -2   0  14       35.15       35.11      3.29 o
   0   0  14        0.25       -1.92      1.92 o
   2   0  14        1.25        1.54      2.38 o
   4   0  14      451.44      454.43     13.75 o
   6   0  14      705.39      708.81     19.59 o
   8   0  14      322.93      336.25     21.35 o
  10   0  14       11.31       14.44      3.47 o
  12   0  14       76.37       74.34      4.79 o
  14   0  14        3.06       -1.25      2.90 o
  16   0  14      112.49      129.79      7.99 o
 -17   1  14       10.35       13.50      3.18 o
 -16   1  14        1.26        0.42      2.47 o
 -15   1  14       27.93       23.82      3.15 o
 -14   1  14        0.14       -0.13      2.25 o
 -13   1  14        5.87        5.42      2.36 o
 -12   1  14       83.19       80.95      4.87 o
 -11   1  14       10.15        4.19      2.22 o
 -10   1  14      100.40       91.69      4.57 o
  -9   1  14        2.78        2.22      1.66 o
  -8   1  14       96.77       88.79      3.55 o
  -7   1  14       87.93       87.42      3.43 o
  -6   1  14      384.03      405.02      8.19 o
  -5   1  14      105.21      104.02      3.55 o
  -4   1  14     1496.13     1598.46     25.69 o
  -3   1  14      183.68      192.86      4.66 o
  -2   1  14      638.27      700.97     11.64 o
  -1   1  14       97.69      102.64      3.28 o
   0   1  14       56.59       61.26      2.62 o
   1   1  14        6.74        8.66      1.62 o
   2   1  14      163.26      146.90      4.26 o
   3   1  14        0.33       -1.36      1.36 o
   4   1  14       17.68       14.33      1.80 o
   5   1  14       10.48        8.87      1.66 o
   6   1  14      173.86      164.50      4.88 o
   7   1  14        7.62        9.29      2.53 o
   8   1  14      108.83      114.72      3.80 o
   9   1  14        0.46       -1.45      1.50 o
  10   1  14      104.28      106.93      3.82 o
  11   1  14        1.44       -1.62      1.66 o
  12   1  14       76.89       70.65      4.34 o
  13   1  14        2.58        0.88      2.88 o
  14   1  14       13.49       15.06      3.26 o
  15   1  14        0.88        0.90      2.69 o
  16   1  14       28.30       30.38      4.14 o
  17   1  14        0.54       -3.47      3.47 o
 -16   2  14        0.08       -1.45      3.85 o
 -15   2  14        3.23        2.38      5.05 o
 -14   2  14        0.94       -3.00      3.67 o
 -13   2  14       29.88       31.05      5.03 o
 -12   2  14       53.03       42.64     11.14 o
 -11   2  14       12.02        8.71      4.46 o
 -10   2  14        3.24        2.68      2.43 o
  -9   2  14       19.58       18.57      3.12 o
  -8   2  14       10.81       13.29      2.81 o
  -7   2  14       10.38        9.52      2.65 o
  -6   2  14        0.59        2.67      2.41 o
  -5   2  14        3.14        1.88      2.01 o
  -4   2  14        7.41        8.83      2.15 o
  -3   2  14        3.25        0.92      1.95 o
  -2   2  14       63.77       64.45      3.44 o
  -1   2  14        1.01       -1.27      2.59 o
   0   2  14      151.35      151.17      5.49 o
   1   2  14       75.97       68.52      3.68 o
   2   2  14       80.82       71.49      3.41 o
   3   2  14       10.70       10.86      2.04 o
   4   2  14       10.34        6.81      2.17 o
   5   2  14      105.39      107.72      4.32 o
   6   2  14        0.24       -1.55      1.55 o
   7   2  14      123.58      107.32      4.33 o
   8   2  14        0.55       -1.74      1.74 o
   9   2  14       11.94       10.85      3.21 o
  10   2  14       32.69       30.21      2.90 o
  11   2  14       10.92       11.13      2.34 o
  12   2  14        5.79        3.97      2.17 o
  13   2  14        3.42       -2.19      2.19 o
  14   2  14       29.18       30.76      3.91 o
  15   2  14        8.12        9.15      3.62 o
 -13   3  14       45.73       61.78     10.10 o
 -12   3  14        0.09        1.57      3.48 o
 -11   3  14        1.77       -1.26      3.07 o
 -10   3  14       13.92       13.05      4.34 o
  -9   3  14        1.36        3.22      3.03 o
  -8   3  14        0.14       -2.61      2.61 o
  -7   3  14        6.86        1.57      3.41 o
  -6   3  14        0.03       -2.07      4.06 o
  -5   3  14        9.13       11.47      5.08 o
  -4   3  14        0.72       -1.15      2.19 o
  -3   3  14        0.01        1.28      3.47 o
  -2   3  14        0.07        0.12      2.06 o
  -1   3  14        1.23       -1.10      1.86 o
   0   3  14        0.14       -0.76      1.93 o
   1   3  14        0.00       -1.23      1.87 o
   2   3  14       31.31       37.44      3.27 o
   3   3  14        5.36        6.30      2.12 o
   4   3  14       11.41       12.56      2.56 o
   5   3  14        2.88        2.76      2.18 o
   6   3  14       11.72       14.06      2.65 o
   7   3  14        0.87       -1.17      1.98 o
   8   3  14        0.83        1.74      2.76 o
   9   3  14        4.70        5.85      2.66 o
  10   3  14        0.14       -0.52      2.46 o
  11   3  14        0.21        2.01      2.94 o
  12   3  14        5.10        0.98      3.18 o
  -6   4  14        3.06       -5.35      5.35 o
  -5   4  14        8.73       13.46      5.39 o
  -4   4  14       13.84       15.60      9.95 o
  -3   4  14        4.21        4.09      4.96 o
  -2   4  14        7.45       -1.63      8.61 o
  -1   4  14        5.68       12.19      8.02 o
   0   4  14        2.41        8.26      4.96 o
   1   4  14        0.02       -2.71      3.45 o
   2   4  14        4.14        2.24      3.97 o
   3   4  14       14.16       16.04      4.69 o
   4   4  14        0.08        0.44      3.43 o
   5   4  14       20.89       24.55      4.89 o
 -17   0  15        8.82       12.18      6.24 o
 -15   0  15       27.07       25.25      6.24 o
 -13   0  15       40.65       27.74      4.69 o
 -11   0  15        9.91       10.39      4.48 o
  -9   0  15        8.12        7.92      2.88 o
  -7   0  15        2.02        1.04      2.50 o
  -5   0  15      355.21      411.94     12.92 o
  -3   0  15      442.32      503.05     16.98 o
  -1   0  15      258.81      263.18     10.78 o
   1   0  15       58.10       67.36      4.35 o
   3   0  15        2.41        4.53      2.53 o
   5   0  15       19.09       21.64      3.32 o
   7   0  15       16.13       15.88      3.29 o
   9   0  15        0.06       -1.09      2.71 o
  11   0  15       70.62       71.80      4.65 o
  13   0  15        0.15       -2.83      2.83 o
  15   0  15       20.19       21.88      6.82 o
 -17   1  15       28.62       29.31      3.50 o
 -16   1  15        0.36       -0.44      2.33 o
 -15   1  15       35.81       32.53      3.39 o
 -14   1  15       16.49       13.39      2.72 o
 -13   1  15        7.09        9.79      2.53 o
 -12   1  15        1.14       -1.04      2.01 o
 -11   1  15       43.61       45.67      3.55 o
 -10   1  15       17.90       22.60      2.77 o
  -9   1  15       52.87       47.17      3.33 o
  -8   1  15        2.37        2.26      2.09 o
  -7   1  15       85.85       77.75      3.37 o
  -6   1  15      815.29      895.15     16.55 o
  -5   1  15       23.85       21.56      2.16 o
  -4   1  15      399.73      417.44      8.48 o
  -3   1  15      136.66      138.18      4.17 o
  -2   1  15       41.02       40.88      2.49 o
  -1   1  15       92.84       87.12      3.30 o
   0   1  15        4.39       -1.30      1.30 o
   1   1  15       95.08      105.32      4.57 o
   2   1  15       54.16       55.49      3.39 o
   3   1  15        4.67        6.76      1.67 o
   4   1  15       19.47       15.69      1.90 o
   5   1  15       97.25       81.80      4.18 o
   6   1  15       80.58       70.21      3.20 o
   7   1  15      220.20      218.10      5.83 o
   8   1  15        8.51        6.32      2.58 o
   9   1  15        0.62        0.73      2.63 o
  10   1  15       21.71       21.09      2.42 o
  11   1  15        5.39        6.53      1.99 o
  12   1  15        1.94        2.53      2.48 o
  13   1  15       36.71       38.92      3.81 o
  14   1  15        7.30        6.74      3.05 o
  15   1  15        0.70        0.60      3.26 o
  16   1  15        1.75        0.18      3.11 o
 -15   2  15       11.09       17.12      5.20 o
 -14   2  15       28.30       28.43      5.33 o
 -13   2  15       24.78       31.87      4.33 o
 -12   2  15        3.14        3.18      2.91 o
 -11   2  15       10.60        9.10      4.51 o
 -10   2  15        0.01       -2.69      2.69 o
  -9   2  15        7.18       11.06      3.14 o
  -8   2  15        1.42        1.16      2.31 o
  -7   2  15       38.66       41.59      3.80 o
  -6   2  15       35.19       41.91      4.93 o
  -5   2  15        8.38       12.90      2.54 o
  -4   2  15        8.81        7.84      2.27 o
  -3   2  15      115.48      118.34      4.70 o
  -2   2  15       30.19       30.36      2.85 o
  -1   2  15      150.41      156.74      6.74 o
   0   2  15        8.49        5.46      2.13 o
   1   2  15        0.14       -2.48      2.48 o
   2   2  15      100.46       97.40      7.94 o
   3   2  15       52.27       50.78      3.20 o
   4   2  15        0.69       -1.63      1.63 o
   5   2  15       78.08       72.00      3.63 o
   6   2  15        0.62       -1.37      1.86 o
   7   2  15        3.26        5.85      2.01 o
   8   2  15       64.55       64.12      3.60 o
   9   2  15       47.23       46.85      3.32 o
  10   2  15        1.48       -2.08      2.08 o
  11   2  15        0.39        0.37      2.05 o
  12   2  15        1.04        1.47      2.56 o
  13   2  15        4.56        1.81      2.56 o
  14   2  15        3.21        5.12      3.77 o
 -12   3  15       11.26        7.72      6.83 o
 -11   3  15        7.36        5.67      3.52 o
 -10   3  15       18.36       12.65      3.83 o
  -9   3  15        0.30       -2.34      2.93 o
  -8   3  15        0.03       -2.55      2.55 o
  -7   3  15        0.07        5.44      2.96 o
  -6   3  15       14.03       16.68      3.51 o
  -5   3  15       72.00       80.46     12.82 o
  -4   3  15        6.80        4.91      3.95 o
  -3   3  15       13.45       18.13      3.29 o
  -2   3  15        1.99       -0.78      2.10 o
  -1   3  15        1.34       -1.01      2.19 o
   0   3  15        8.66        4.71      2.70 o
   1   3  15       36.93       32.01      3.26 o
   2   3  15       29.38       21.98      2.93 o
   3   3  15       13.67       15.53      2.66 o
   4   3  15       10.54        9.09      4.20 o
   5   3  15       24.97       25.56      4.01 o
   6   3  15       33.72       29.62      3.20 o
   7   3  15       20.72       20.57      3.45 o
   8   3  15        0.06        1.65      2.36 o
   9   3  15       20.71       22.77      3.40 o
  10   3  15        0.80        0.91      2.69 o
  11   3  15       15.99       14.40      4.87 o
  -2   4  15        2.45       13.37      5.94 o
  -1   4  15        0.98       -2.87      4.25 o
   0   4  15        0.70       -3.99      3.99 o
   1   4  15       14.49       13.69      5.54 o
 -16   0  16       10.08        9.80      5.94 o
 -14   0  16       49.05       42.77      7.43 o
 -12   0  16        2.38        1.04      3.25 o
 -10   0  16       22.41       22.25      6.24 o
  -8   0  16       17.30       15.67      3.49 o
  -6   0  16     2988.17     3201.24     88.41 o
  -4   0  16      158.06      190.55     10.40 o
  -2   0  16        6.15        2.88      3.13 o
   0   0  16       64.94       67.25      4.79 o
   2   0  16        2.04        0.78      2.19 o
   4   0  16      108.77      122.76      6.33 o
   6   0  16        0.95        0.31      2.49 o
   8   0  16      243.25      246.51      9.70 o
  10   0  16       33.37       33.19      3.64 o
  12   0  16        3.03        3.24      3.08 o
  14   0  16       29.61       29.24      5.21 o
  16   0  16       12.84       21.09     12.77 o
 -16   1  16       11.57        7.50      2.79 o
 -15   1  16       54.66       49.90      5.25 o
 -14   1  16        8.49        1.50      2.52 o
 -13   1  16        0.69        2.24      3.61 o
 -12   1  16        1.46        2.77      2.23 o
 -11   1  16        1.60       -0.54      2.01 o
 -10   1  16       45.86       48.28      3.45 o
  -9   1  16        0.00       -1.45      1.82 o
  -8   1  16        5.08        6.69      2.00 o
  -7   1  16        9.21        3.44      3.64 o
  -6   1  16       10.15       10.92      2.03 o
  -5   1  16      113.62      122.32      4.54 o
  -4   1  16       14.65       16.68      1.97 o
  -3   1  16       23.79       25.01      2.14 o
  -2   1  16       11.72       11.47      1.79 o
  -1   1  16        6.09        1.58      1.52 o
   0   1  16        0.03       -1.72      1.72 o
   1   1  16       17.39       14.92      1.93 o
   2   1  16      163.62      154.47      4.97 o
   3   1  16       62.39       64.16      2.99 o
   4   1  16       41.87       46.81      3.16 o
   5   1  16       10.57        7.37      1.95 o
   6   1  16        0.10        2.02      1.80 o
   7   1  16       21.75       18.14      2.10 o
   8   1  16       87.03       98.44      4.12 o
   9   1  16       30.84       27.07      2.71 o
  10   1  16        0.12       -0.21      1.81 o
  11   1  16       25.11       25.87      2.63 o
  12   1  16       37.24       44.75      4.00 o
  13   1  16        8.49       10.00      3.00 o
  14   1  16       84.14       94.57     11.15 o
  15   1  16        0.62        3.03      3.25 o
 -14   2  16        1.26        3.57      4.27 o
 -13   2  16        6.99        2.89      6.09 o
 -12   2  16       84.52       98.72     10.25 o
 -11   2  16        6.23        5.40      4.68 o
 -10   2  16       40.92       46.89      4.71 o
  -9   2  16        8.86        5.09      3.16 o
  -8   2  16      125.58      126.98      6.58 o
  -7   2  16       51.47       54.79      4.68 o
  -6   2  16       33.98       33.34      3.71 o
  -5   2  16      147.20      163.10      7.22 o
  -4   2  16        4.09        5.38      2.32 o
  -3   2  16        3.01        0.41      2.19 o
  -2   2  16       25.95       33.42      3.94 o
  -1   2  16        6.02        2.84      2.26 o
   0   2  16       46.89       48.49      3.39 o
   1   2  16        0.00       -1.94      1.94 o
   2   2  16       64.45       64.15      3.80 o
   3   2  16        4.23        2.56      1.93 o
   4   2  16       19.91       22.94      2.63 o
   5   2  16       11.70       10.28      3.37 o
   6   2  16        1.60       -1.75      1.90 o
   7   2  16       49.49       38.62      5.42 o
   8   2  16       50.17       50.84      3.90 o
   9   2  16       68.70       62.40      3.79 o
  10   2  16       11.34        8.14      2.45 o
  11   2  16        7.83        7.48      2.50 o
  12   2  16        1.22       -0.10      2.48 o
  13   2  16        3.84       -0.04      3.00 o
 -10   3  16        0.00       -0.74      3.64 o
  -9   3  16        2.81        3.79      3.31 o
  -8   3  16       10.06        5.99      4.00 o
  -7   3  16        0.34        6.25      3.36 o
  -6   3  16       12.70       13.43      4.61 o
  -5   3  16        0.63        1.53      2.86 o
  -4   3  16        4.32        3.80      3.02 o
  -3   3  16        4.73        7.52      3.02 o
  -2   3  16       20.52       20.49      3.26 o
  -1   3  16       11.45       14.36      3.01 o
   0   3  16        5.18        2.91      4.12 o
   1   3  16        4.04       -0.72      2.37 o
   2   3  16        0.81        1.90      2.37 o
   3   3  16       46.96       51.03      4.06 o
   4   3  16        2.63        4.84      2.36 o
   5   3  16        3.12        3.52      2.40 o
   6   3  16       21.21       17.24      3.00 o
   7   3  16        0.20       -0.65      2.19 o
   8   3  16        1.34        1.86      2.36 o
   9   3  16        2.36       -1.43      2.85 o
 -15   0  17        7.58        6.24      5.35 o
 -13   0  17       41.70       38.32      7.13 o
 -11   0  17       25.08       25.40      4.56 o
  -9   0  17       50.13       54.27      4.88 o
  -7   0  17      181.21      200.48      8.55 o
  -5   0  17      340.99      371.86     12.45 o
  -3   0  17       37.41       32.88      4.03 o
  -1   0  17      187.61      205.34      8.44 o
   1   0  17        6.52        1.83      2.74 o
   3   0  17      714.34      703.70     17.70 o
   5   0  17       97.01       79.28      5.44 o
   7   0  17       13.59        8.92      4.83 o
   9   0  17        4.42        4.53      3.13 o
  11   0  17        2.42        5.40      3.34 o
  13   0  17        5.47        7.38      4.40 o
 -15   1  17        4.66        1.85      4.19 o
 -14   1  17        0.55        0.46      2.24 o
 -13   1  17        3.06        0.07      2.18 o
 -12   1  17       33.84       23.50      2.93 o
 -11   1  17       14.50       18.53      3.40 o
 -10   1  17       19.05       21.19      3.31 o
  -9   1  17        1.95       -1.02      1.92 o
  -8   1  17      201.71      206.71      8.17 o
  -7   1  17       22.91       22.63      2.41 o
  -6   1  17       54.09       65.75      4.53 o
  -5   1  17      555.22      598.92     13.39 o
  -4   1  17        3.76        2.45      2.50 o
  -3   1  17        1.02       -1.68      1.68 o
  -2   1  17        1.35       -1.56      1.56 o
  -1   1  17        0.12       -0.45      1.68 o
   0   1  17        8.77        9.39      1.89 o
   1   1  17       96.06       95.80      3.96 o
   2   1  17       52.72       52.06      4.65 o
   3   1  17       20.98       26.34      3.25 o
   4   1  17        2.66       -1.20      1.70 o
   5   1  17        1.32        1.84      1.79 o
   6   1  17        5.31        2.87      1.89 o
   7   1  17      114.63      122.57      4.75 o
   8   1  17        6.30        4.35      2.37 o
   9   1  17        8.98        4.79      2.02 o
  10   1  17        3.16        1.65      2.12 o
  11   1  17        9.30        9.28      2.27 o
  12   1  17        0.15       -0.48      2.69 o
  13   1  17        3.97        2.45      3.07 o
  14   1  17        5.55        6.03      3.17 o
 -13   2  17        5.81        3.06      4.30 o
 -12   2  17        1.15       -0.14      3.85 o
 -11   2  17        3.45       -3.16      3.50 o
 -10   2  17       76.49       64.24      6.38 o
  -9   2  17        3.59        1.57      2.91 o
  -8   2  17       25.58       28.38      3.98 o
  -7   2  17        0.11        3.53      2.77 o
  -6   2  17       22.26       25.13      3.75 o
  -5   2  17       16.17       14.80      3.06 o
  -4   2  17       19.38       21.89      3.03 o
  -3   2  17       74.02       82.41      6.20 o
  -2   2  17        1.12       -1.38      2.15 o
  -1   2  17       14.50       16.97      2.79 o
   0   2  17       12.14       10.71      2.55 o
   1   2  17       37.50       32.37      4.38 o
   2   2  17        0.25       -0.64      2.10 o
   3   2  17       13.19       14.88      2.32 o
   4   2  17        1.04       -1.78      1.78 o
   5   2  17       35.37       34.99      3.06 o
   6   2  17        5.80        6.07      2.27 o
   7   2  17        1.10        1.08      2.10 o
   8   2  17        0.04       -2.46      2.46 o
   9   2  17       46.74       41.18      4.43 o
  10   2  17        2.71       -2.48      2.48 o
  11   2  17        0.06        0.19      2.77 o
  12   2  17        0.00       -2.98      2.98 o
  -9   3  17        0.37       -2.67      5.94 o
  -8   3  17       36.98       30.14      5.05 o
  -7   3  17        5.12        8.54      4.53 o
  -6   3  17        0.03       -1.33      3.67 o
  -5   3  17        6.02        5.35      3.36 o
  -4   3  17       16.49       15.51      3.57 o
  -3   3  17        4.18        2.40      2.92 o
  -2   3  17        9.93       11.95      3.16 o
  -1   3  17       11.51        7.70      2.81 o
   0   3  17       23.75       30.18      6.90 o
   1   3  17       43.66       53.98      4.40 o
   2   3  17       15.37       13.23      3.17 o
   3   3  17        1.46       -2.45      3.90 o
   4   3  17        6.36        9.24      4.42 o
   5   3  17        1.48       -0.19      2.49 o
   6   3  17        6.87        5.25      2.79 o
   7   3  17        0.82        1.24      2.57 o
   8   3  17        0.00       -3.86      8.32 o
 -14   0  18       25.24       25.25      6.83 o
 -12   0  18        0.18       -3.56      4.16 o
 -10   0  18        9.28        3.15      3.17 o
  -8   0  18        7.33       11.69      3.51 o
  -6   0  18       16.27       13.97      5.32 o
  -4   0  18       20.15       18.46      3.70 o
  -2   0  18        3.49        1.04      2.78 o
   0   0  18        1.79       -1.88      2.60 o
   2   0  18        0.53       -1.47      2.67 o
   4   0  18        7.87       11.85      3.31 o
   6   0  18       16.73       13.01      4.50 o
   8   0  18       15.39        9.10      3.56 o
  10   0  18       94.76      117.82      7.10 o
  12   0  18       97.04      121.71     10.59 o
 -14   1  18        0.94       -0.21      4.09 o
 -13   1  18       13.56       13.22      4.62 o
 -12   1  18        1.49        3.56      3.78 o
 -11   1  18       31.57       30.62      2.96 o
 -10   1  18       36.34       32.12      3.08 o
  -9   1  18       65.17       72.68      4.03 o
  -8   1  18       20.82       15.75      2.38 o
  -7   1  18      242.85      253.02      7.33 o
  -6   1  18        0.59       -0.05      1.83 o
  -5   1  18        0.75       -1.23      1.79 o
  -4   1  18       21.95       22.04      2.45 o
  -3   1  18       16.73       15.84      2.59 o
  -2   1  18        0.13       -2.28      2.28 o
  -1   1  18        1.28       -0.11      1.76 o
   0   1  18       32.34       32.46      2.81 o
   1   1  18       89.61       85.74      3.83 o
   2   1  18        4.93        1.49      1.73 o
   3   1  18       30.12       29.05      2.51 o
   4   1  18       67.59       61.47      3.38 o
   5   1  18        2.11        1.17      1.84 o
   6   1  18       51.51       46.58      3.43 o
   7   1  18        1.90       -1.83      1.83 o
   8   1  18        0.25       -0.75      2.31 o
   9   1  18        0.35       -1.78      1.78 o
  10   1  18        0.82       -0.94      2.38 o
  11   1  18        1.29       -2.68      2.68 o
  12   1  18       13.95       10.67      3.30 o
  13   1  18        0.96       -3.40      3.62 o
 -11   2  18        5.16       -0.60      5.50 o
 -10   2  18        0.15        6.81      4.00 o
  -9   2  18        0.64        2.05      3.92 o
  -8   2  18        3.49       -1.87      3.50 o
  -7   2  18      134.13      151.06      7.57 o
  -6   2  18       33.40       32.91      4.28 o
  -5   2  18       12.73       12.13      3.27 o
  -4   2  18        0.06       -2.35      2.35 o
  -3   2  18      116.41      126.70      5.43 o
  -2   2  18        0.60       -2.14      2.14 o
  -1   2  18        1.39        0.67      2.39 o
   0   2  18       35.71       44.15      3.74 o
   1   2  18        1.10       -2.25      2.26 o
   2   2  18        4.67        5.23      2.52 o
   3   2  18        0.55        3.31      2.07 o
   4   2  18       25.01       30.18      3.52 o
   5   2  18        0.97       -0.60      1.98 o
   6   2  18       14.86       17.47      2.69 o
   7   2  18       24.21       24.36      2.82 o
   8   2  18       23.41       21.81      3.10 o
   9   2  18       11.19        9.05      4.38 o
  10   2  18        1.95        2.37      2.86 o
  -6   3  18       28.47       34.18      4.95 o
  -5   3  18       11.51       11.19      3.87 o
  -4   3  18        9.76        7.63      4.18 o
  -3   3  18        4.50       -0.09      3.21 o
  -2   3  18        5.86        2.40      3.35 o
  -1   3  18        1.26       -1.57      2.74 o
   0   3  18        0.09        1.25      2.61 o
   1   3  18        2.15       -0.88      2.70 o
   2   3  18        4.33        1.50      3.34 o
   3   3  18       41.73       46.89      4.54 o
   4   3  18       11.45       18.86      3.45 o
   5   3  18        4.39        2.64      2.94 o
 -13   0  19        4.40        0.89      5.05 o
 -11   0  19      128.56      132.48     11.29 o
  -9   0  19        0.11        1.04      3.32 o
  -7   0  19       28.52       20.21      3.90 o
  -5   0  19        0.37       -1.12      2.83 o
  -3   0  19       18.45       17.13      4.60 o
  -1   0  19       10.83        9.65      3.33 o
   1   0  19      138.49      152.51      9.76 o
   3   0  19       57.34       66.75      5.31 o
   5   0  19       12.48        9.62      3.53 o
   7   0  19       13.56       11.33      3.56 o
   9   0  19       30.48       26.28     10.40 o
  11   0  19        0.40       -3.41      3.41 o
 -12   1  19        0.27        4.88      8.02 o
 -11   1  19       48.50       45.57      5.98 o
 -10   1  19        0.28       -1.19      4.16 o
  -9   1  19        0.46        1.19      3.28 o
  -8   1  19       12.52       11.65      2.49 o
  -7   1  19        2.78        2.65      1.87 o
  -6   1  19        0.93        0.28      2.38 o
  -5   1  19      283.88      322.05      9.95 o
  -4   1  19        1.80        0.02      1.88 o
  -3   1  19        1.98       -3.09      3.13 o
  -2   1  19        9.71        4.33      1.95 o
  -1   1  19        7.37        6.51      2.03 o
   0   1  19        0.02       -1.62      1.62 o
   1   1  19      119.11      117.66      5.02 o
   2   1  19       21.99       17.49      2.41 o
   3   1  19       10.96        9.40      3.03 o
   4   1  19        4.41        3.93      1.75 o
   5   1  19       10.85        9.34      2.09 o
   6   1  19        0.17        0.27      1.99 o
   7   1  19       27.42       26.92      3.48 o
   8   1  19        1.01        1.09      1.81 o
   9   1  19       16.79       17.43      2.43 o
  10   1  19        7.70        8.84      2.61 o
  11   1  19       15.33        9.31      3.63 o
 -10   2  19       33.99       36.34      5.99 o
  -9   2  19       20.77       20.50      4.99 o
  -8   2  19       73.84       79.03      7.19 o
  -7   2  19       15.03       16.87      4.69 o
  -6   2  19       39.88       37.27     13.52 o
  -5   2  19        0.01       -2.42      5.82 o
  -4   2  19        9.32        4.13      3.52 o
  -3   2  19       31.09       28.08      3.71 o
  -2   2  19       39.40       40.02      4.03 o
  -1   2  19       43.78       39.84      3.65 o
   0   2  19        3.61        0.74      2.50 o
   1   2  19       16.06       14.78      3.00 o
   2   2  19        5.97        2.97      2.60 o
   3   2  19        2.07       -0.27      2.18 o
   4   2  19        0.00       -2.14      2.14 o
   5   2  19        5.06        4.08      2.50 o
   6   2  19        0.01       -1.88      2.27 o
   7   2  19        0.25        0.00      2.37 o
   8   2  19        0.44       -1.68      2.41 o
   9   2  19        5.91       10.09      3.93 o
  -2   3  19       16.29        4.75      7.13 o
  -1   3  19        3.65        0.27      3.18 o
   0   3  19        1.75       -2.89      2.89 o
   1   3  19       58.80       83.77     11.29 o
 -10   0  20       52.45       51.69      8.02 o
  -8   0  20        8.17        2.74      4.11 o
  -6   0  20        6.42        7.12      3.33 o
  -4   0  20       25.87       22.85      4.17 o
  -2   0  20       14.83       17.78      3.80 o
   0   0  20       10.85        6.92      4.25 o
   2   0  20      149.89      142.58      7.56 o
   4   0  20        1.79       -3.86      3.86 o
   6   0  20        8.64        1.71      8.17 o
   8   0  20       31.30       37.14      6.46 o
  10   0  20        3.18        3.19      4.36 o
 -11   1  20       15.31       14.99      4.82 o
 -10   1  20       28.92       23.59      5.28 o
  -9   1  20        1.20        2.19      3.65 o
  -8   1  20       10.19        9.92      5.00 o
  -7   1  20       37.81       40.55      6.62 o
  -6   1  20       16.73       17.24      4.16 o
  -5   1  20        1.43       -2.94      2.94 o
  -4   1  20       30.86       33.55      4.35 o
  -3   1  20        2.26       -1.37      1.82 o
  -2   1  20        0.00        0.85      1.70 o
  -1   1  20        9.00        4.95      2.34 o
   0   1  20       11.87        7.48      2.06 o
   1   1  20        1.48       -1.43      1.96 o
   2   1  20       38.87       39.92      3.03 o
   3   1  20        0.30       -1.70      1.70 o
   4   1  20       12.53        9.48      2.12 o
   5   1  20        0.42       -0.11      1.95 o
   6   1  20       23.58       21.12      2.62 o
   7   1  20        0.01       -0.96      1.82 o
   8   1  20        2.69        5.21      2.06 o
   9   1  20       25.60       28.61      2.79 o
  10   1  20        0.77       -0.47      4.52 o
  -8   2  20        4.41       13.66      5.94 o
  -7   2  20       45.15       46.24      6.39 o
  -6   2  20        9.87       10.65      4.46 o
  -5   2  20       20.38       21.35      4.52 o
  -4   2  20       56.66       55.88      5.35 o
  -3   2  20        0.05       -1.15      3.63 o
  -2   2  20        2.95       -1.67      2.85 o
  -1   2  20        1.62        0.38      5.45 o
   0   2  20       46.99       47.18      4.84 o
   1   2  20        8.84       14.81      4.01 o
   2   2  20       68.31       77.09      5.47 o
   3   2  20       32.65       41.11      3.75 o
   4   2  20       18.13       15.68      3.04 o
   5   2  20        1.10       -0.31      2.49 o
   6   2  20        0.01        0.01      3.41 o
   7   2  20        6.20        2.01     13.96 o
  -9   0  21      123.92      140.86     13.22 o
  -7   0  21       48.17       52.65      6.72 o
  -5   0  21        6.18       -0.70      3.13 o
  -3   0  21       61.72       80.01      5.93 o
  -1   0  21       20.30       27.88      4.37 o
   1   0  21        1.09       -3.01      3.35 o
   3   0  21       15.10        9.79      3.79 o
   5   0  21        0.03       -6.59     12.33 o
   7   0  21        0.07        6.42      4.59 o
  -9   1  21        4.49       -0.99      4.78 o
  -8   1  21        0.77       -1.58      3.48 o
  -7   1  21        1.37        0.35      3.65 o
  -6   1  21        2.89        3.29      3.52 o
  -5   1  21       17.36       18.39      3.87 o
  -4   1  21        0.64       -2.66      3.01 o
  -3   1  21       24.55       28.00      4.35 o
  -2   1  21       23.61       25.79      4.22 o
  -1   1  21       27.71       34.72      4.55 o
   0   1  21        0.28        1.99      3.41 o
   1   1  21        0.26        4.53      3.99 o
   2   1  21        6.17        2.05      5.10 o
   3   1  21        6.63        5.98      4.26 o
   4   1  21        0.89       -1.61      3.19 o
   5   1  21        1.05       -0.95      4.86 o
   6   1  21        3.82        2.61      3.31 o
   7   1  21       27.51       30.35      3.94 o
   8   1  21        0.85       16.04     11.29 o
  -4   2  21        7.33        6.75      4.21 o
  -3   2  21        2.13        0.67      3.65 o
  -2   2  21        0.72        1.84      3.48 o
  -1   2  21        7.59        1.95      3.44 o
   0   2  21        4.10        1.60      6.05 o
   1   2  21        7.84        6.69      4.37 o
   2   2  21        8.15        8.14      3.89 o
   3   2  21        6.83        2.19      4.56 o
  -6   0  22        9.72        5.00      4.40 o
  -4   0  22      102.23      124.80      9.17 o
  -2   0  22        6.69        5.58      5.20 o
   0   0  22       27.72       24.03     13.07 o
   2   0  22       20.54       14.85      5.07 o
   4   0  22        5.39        5.75      4.66 o
   6   0  22        5.41        8.32      5.35 o
  -6   1  22       30.70       29.49      5.89 o
  -5   1  22        1.39        3.30      3.56 o
  -4   1  22        1.63        0.54      3.42 o
  -3   1  22        1.97        2.63      3.50 o
  -2   1  22       37.15       38.09      6.00 o
  -1   1  22       26.37       21.21      4.45 o
   0   1  22       32.29       37.25      4.87 o
   1   1  22        3.55       -3.34      3.34 o
   2   1  22       66.57       91.36      8.02 o
   3   1  22        0.03       -3.25      3.25 o
   4   1  22       21.13       12.15      6.83 o
   5   1  22        4.35        2.97      5.94 o
  -3   0  23       98.71      103.07     18.12 o
  -1   0  23        4.54        1.51      4.36 o
   1   0  23        0.51        0.59      4.75 o
 
